# Supplementary material for: Heat-Induced Release of Epigenetic Silencing Reveals the Concealed Role of an Imprinted Plant Gene
Source: PLoS Genet. 2014 Nov 20;10(11):e1004806. doi: 10.1371/journal.pgen.1004806 (PMC4238952; doi:10.1371/journal.pgen.1004806)
Supplement: Table S1 — Transcriptomic results. RNA-seq data is expressed as normalized read counts (RC) of duplicated biological replicates (mean±SD). The differentially expressed genes during a prolonged heat treatment, leading to release of TGS, were taken from Pecinka et al. (2010). (XLSX) [file pgen.1004806.s014.xlsx]

## Sheet: differentially regulated sdc
		Normalized Expression level (Read counts)								sdc vs. WT			dc vs. WT			sdc/dc vs. WT
AGI code	Short_description	wildtype_1	wildtype_2	sdc_1	sdc_2	dc_1	dc_2	sdcdc_1	sdcdc_2	Present SDC vs. WT?	log2 ratio SDC vs. WT	FDR SDC vs. WT	Present dc vs. WT?	log2 ratio dc vs. WT	FDR dc vs. WT	Present sdc/dc vs. WT?	log2 ratio sdc/dc vs. WT	FDR sdc/dc vs. WT
AT3G44870	S-adenosyl-L-methionine-dependent methyltransferases superfamily protein	0.005353	0.006277	12.73	2.43	5.653	5.765	3.367	5.857	TRUE	5.986	0.02883	TRUE	5.587	0.0243	TRUE	5.264	0.0615
AT5G35935	transposable element gene	30.7	25.87	540.7	490.9	640.4	633.3	558.9	536.3	TRUE	4.202	3.634e-69	TRUE	4.495	1.409e-83	TRUE	4.277	2.748e-74
AT3G09922	induced by phosphate starvation1	20.47	23.62	308.1	226	95.3	87.29	47.13	25.94	TRUE	3.623	1.948e-19	TRUE	2.038	2.82e-06	TRUE	0.7178	0.5017
AT5G17340	Putative membrane lipoprotein	0.00952	1.125	7.639	9.72	6.461	0.8235	0.8417	0.004774	TRUE	3.554	0.06198	TRUE	2.397	0.335	FALSE	-0.411	NA
AT2G37830		0.008794	1.125	5.941	10.94	6.461	4.118	5.05	6.693	TRUE	3.468	0.07242	TRUE	2.913	0.1196	TRUE	3.055	0.08166
AT4G34071	other RNA	0.007483	1.125	5.941	9.72	49.26	53.55	52.31	56.06	TRUE	3.377	0.09489	TRUE	6.161	5.049e-19	TRUE	6.232	1.272e-19
AT2G46880	purple acid phosphatase 14	15.35	31.51	257.2	195.6	77.53	57.65	54.71	25.94	TRUE	3.268	6.373e-14	TRUE	1.495	0.004649	TRUE	0.7475	0.4581
AT4G28930		1.279	2.25	18.67	10.94	4.846	4.118	10.94	5.02	TRUE	3.016	0.02953	TRUE	1.265	0.7574	TRUE	2.077	0.2465
AT2G42990	GDSL-like Lipase/Acylhydrolase superfamily protein	1.279	2.25	16.98	8.505	12.11	7.412	16.83	13.39	TRUE	2.819	0.05416	TRUE	2.37	0.05806	TRUE	2.988	0.0008067
AT3G22231	pathogen and circadian controlled 1	191.8	229.8	1432	1540	1397	1385	3428	3695	TRUE	2.8	2.472e-52	TRUE	2.714	1.853e-50	TRUE	4.07	5.942e-106
AT2G45130	SPX domain gene 3	16.63	31.5	202.9	89.91	65.42	30.46	63.97	35.98	TRUE	2.665	0.000849	TRUE	0.9678	0.4143	TRUE	1.021	0.426
AT3G22235		489.9	455.4	2932	2987	3270	3082	6524	7930	TRUE	2.647	4.523e-48	TRUE	2.751	4.122e-54	TRUE	3.938	1.801e-102
AT2G16245	other RNA	1.305	3.892	8.861	22.09	4.369	4.933	4.899	5.355	TRUE	2.481	0.07672	TRUE	0.8729	0.8593	TRUE	1.035	0.8708
AT1G23110		67.78	64.12	381.1	212.6	157.5	95.54	74.07	46.86	TRUE	2.241	4.873e-06	TRUE	0.9444	0.1409	TRUE	-0.1237	1
AT4G24890	purple acid phosphatase 24	7.675	8.999	44.14	33.98	14.54	15.65	12.63	3.347	TRUE	2.236	0.0004251	TRUE	0.8391	0.4844	TRUE	-0.07086	1
AT3G51642		5.117	2.25	17.84	14.58	16.96	11.53	11.83	6.668	TRUE	2.157	0.0695	TRUE	1.955	0.03767	TRUE	1.332	0.4736
AT3G14210	epithiospecifier modifier 1	9440	10100	42840	35380	48060	41050	46810	47050	TRUE	2.022	1.193e-30	TRUE	2.187	1.175e-37	TRUE	2.261	5.937e-40
AT1G73010	phosphate starvation-induced gene 2	188	194.6	958.3	438.6	315	100.5	298.8	189.1	TRUE	1.958	0.002007	TRUE	0.1242	0.975	TRUE	0.3478	0.8975
AT2G11810	monogalactosyldiacylglycerol synthase type C	126.6	85.49	515.2	215.1	211.6	107.1	135.5	96.21	TRUE	1.902	0.001094	TRUE	0.6091	0.5301	TRUE	0.1446	1
AT3G03260	homeodomain GLABROUS 8	8.135	4.5	23.77	18.23	8.076	13.18	4.208	5.857	TRUE	1.821	0.05416	TRUE	0.8122	0.6722	TRUE	-0.244	1
AT5G04120	Phosphoglycerate mutase family protein	19.19	39.37	78.94	138.5	69.45	61.76	90.19	101.2	TRUE	1.785	0.001701	TRUE	1.13	0.07781	TRUE	1.672	0.001052
AT3G07490	ARF-GAP domain 11	14.07	3.375	25.46	31.59	20.19	15.65	20.2	19.24	TRUE	1.723	0.03742	TRUE	1.087	0.2954	TRUE	1.223	0.2163
AT1G26410	FAD-binding Berberine family protein	15.35	14.62	39.89	60.75	38.76	56.82	86.69	348.9	TRUE	1.687	0.06543	TRUE	1.665	0.01938	TRUE	3.855	3.274e-13
AT1G17710	Pyridoxal phosphate phosphatase-related protein	207.2	185.6	786	385.2	315.8	209.2	232.3	127.2	TRUE	1.665	0.0003369	TRUE	0.426	0.6336	TRUE	-0.1241	0.9921
AT4G16540	Heat shock protein HSP20/alpha crystallin family	44.77	67.49	201.4	149.2	171.7	120.5	163.1	152.2	TRUE	1.659	6.226e-05	TRUE	1.362	0.0002673	TRUE	1.47	4.589e-05
AT1G21945	transposable element gene	12.47	5.579	37.49	15.15	19.21	22.68	32.59	47.61	TRUE	1.625	0.09744	TRUE	1.229	0.1511	TRUE	2.15	8.526e-05
AT5G65070	K-box region and MADS-box transcription factor family protein	31.98	19.13	78.09	72.9	70.26	85.65	26.93	20.92	TRUE	1.59	0.0002596	TRUE	1.627	5.237e-06	TRUE	-0.07157	1
AT1G26380	FAD-binding Berberine family protein	86.98	68.62	221.5	240.6	133.3	126.8	161.6	639.2	TRUE	1.569	0.006236	TRUE	0.7515	0.3291	TRUE	2.375	1.717e-08
AT5G03545		992.6	1075	3192	2908	1942	1649	747.4	652.6	TRUE	1.569	6.547e-16	TRUE	0.7938	0.0001817	TRUE	-0.5667	0.02855
AT5G20790		420.8	259.8	1344	494.5	596	214.9	310.6	210	TRUE	1.569	0.07242	TRUE	0.2812	0.9031	TRUE	-0.3655	0.8854
AT5G57760		26.95	15.88	56.77	68.15	27.83	52.44	20.99	35.06	TRUE	1.547	0.02976	TRUE	0.9277	0.2797	TRUE	0.4221	0.9084
AT5G03350	Legume lectin family protein	249.4	272.2	725.4	770.3	814.9	653.5	1424	1479	TRUE	1.508	3.615e-17	TRUE	1.49	3.875e-18	TRUE	2.472	2.131e-49
AT1G20690	SWI-SNF-related chromatin binding protein	26.11	43.4	131	54.77	36.14	77.86	106	96.97	TRUE	1.49	0.05056	TRUE	0.691	0.4466	TRUE	1.52	0.003623
AT5G19880	Peroxidase superfamily protein	10.23	15.75	40.74	30.38	25.04	23.06	42.93	64.42	TRUE	1.461	0.03475	TRUE	0.8635	0.3098	TRUE	2.018	2.691e-06
AT3G43110		49.89	46.12	158.7	89.91	67.84	42.82	57.23	42.67	TRUE	1.443	0.003622	TRUE	0.2113	0.9013	TRUE	0.06023	1
AT2G34430	light-harvesting chlorophyll-protein complex II subunit B1	8080	11260	27590	24270	22430	23450	14080	14260	TRUE	1.424	1.888e-15	TRUE	1.231	7.215e-13	TRUE	0.5361	0.01341
AT1G19960		205.9	232.7	542.4	630.6	579.9	578.1	975.5	1031	TRUE	1.393	6.822e-14	TRUE	1.394	5.846e-15	TRUE	2.187	5.739e-37
AT5G42600	marneral synthase	57.56	51.74	108.6	189.6	203.5	233.9	119.1	167.3	TRUE	1.379	0.002067	TRUE	2.002	9.569e-09	TRUE	1.391	0.0004171
AT5G65080	K-box region and MADS-box transcription factor family protein	30.69	14.62	52.62	61.97	58.95	70	26.93	29.28	TRUE	1.345	0.01572	TRUE	1.535	0.0001479	TRUE	0.3424	0.9098
AT3G27940	LOB domain-containing protein 26	15.35	18	45.83	35.24	72.04	75.76	47.98	62.75	TRUE	1.3	0.05237	TRUE	2.131	9.743e-09	TRUE	1.717	2.495e-05
AT5G08250	Cytochrome P450 superfamily protein	37.1	33.75	94.21	76.55	60.57	54.34	54.71	59.4	TRUE	1.297	0.001573	TRUE	0.7012	0.189	TRUE	0.6904	0.2141
AT5G10140	K-box region and MADS-box transcription factor family protein	42.21	45.01	95.86	114.2	97.72	130.9	61.44	54.38	TRUE	1.241	0.001538	TRUE	1.383	1.078e-05	TRUE	0.4052	0.6855
AT1G08310	alpha/beta-Hydrolases superfamily protein	131.1	141	328.5	307.7	259.8	246.4	137.2	131.6	TRUE	1.234	2.956e-07	TRUE	0.8975	0.0001599	TRUE	-0.01711	1
AT5G37990	S-adenosyl-L-methionine-dependent methyltransferases superfamily protein	597.4	511.8	1137	1501	541.9	579.8	624.5	773.1	TRUE	1.221	4.605e-07	TRUE	0.0228	1	TRUE	0.341	0.53
AT2G25150	HXXXD-type acyl-transferase family protein	19.19	24.75	50.08	52.25	35.53	50.23	54.71	64.44	TRUE	1.198	0.04062	TRUE	0.9472	0.07357	TRUE	1.423	0.0002716
AT3G42658	transposable element gene	40.93	41.62	87.42	99.63	349.7	357.4	88.38	148.1	TRUE	1.16	0.002435	TRUE	3.094	3.039e-38	TRUE	1.516	1.008e-07
AT5G47000	Peroxidase superfamily protein	28.14	29.25	57.62	72.9	51.69	71.65	59.76	47.69	TRUE	1.151	0.05047	TRUE	1.096	0.02092	TRUE	0.8997	0.1032
AT3G13061	other RNA	25.84	45.52	60.36	101.7	108.9	138.4	54.29	58.65	TRUE	1.106	0.04669	TRUE	1.779	1.075e-06	TRUE	0.6449	0.3766
AT4G22214	Defensin-like (DEFL) family protein	20.47	29.27	51.78	57.11	53.3	42	50.5	59.4	TRUE	1.098	0.05536	TRUE	0.921	0.06645	TRUE	1.125	0.007887
AT5G53048	other RNA	161.2	148.7	368.4	266.3	276.3	167.9	126.4	135	TRUE	1.079	0.05416	TRUE	0.5274	0.442	TRUE	-0.2428	0.9167
AT1G14960	Polyketide cyclase/dehydrase and lipid transport superfamily protein	188.9	226.1	387.9	510.3	421.5	380.5	298	290.8	TRUE	1.068	7.962e-05	TRUE	0.9412	0.0001986	TRUE	0.4955	0.1981
AT5G24140	squalene monooxygenase 2	111.3	76.49	172.3	222.4	165.6	174.6	202	198.3	TRUE	1.055	0.003029	TRUE	0.8731	0.01038	TRUE	1.108	0.0001982
AT5G38005	other RNA	67.8	43.87	102.7	128.8	251.2	275.3	245	224.1	TRUE	1.041	0.005423	TRUE	2.253	1.012e-20	TRUE	2.088	2.168e-17
AT5G42580	cytochrome P450, family 705, subfamily A, polypeptide 12	86.98	57.37	144.3	149.4	142.1	140	90.9	135.5	TRUE	1.038	0.02466	TRUE	0.9848	0.009527	TRUE	0.6686	0.2097
AT1G19200	Protein of unknown function (DUF581)	117.7	94.49	260.6	151.9	176.9	96.35	120.4	86.17	TRUE	1.034	0.09874	TRUE	0.3787	0.6904	TRUE	-0.02939	1
AT1G69880	thioredoxin H-type 8	562.8	623.2	315.7	264.9	520.9	380.5	558.9	856.7	TRUE	-1.013	0.00227	TRUE	-0.3984	0.4243	TRUE	0.2514	0.7836
AT5G64910		102.3	97.86	55.18	41.31	71.07	77.41	53.9	87.85	TRUE	-1.013	0.02268	TRUE	-0.4291	0.4651	TRUE	-0.4946	0.3972
AT1G74290	alpha/beta-Hydrolases superfamily protein	91.83	139.6	52.23	62.9	51.68	57.08	75.76	95.38	TRUE	-1.04	0.03349	TRUE	-1.111	0.002034	TRUE	-0.4542	0.5394
AT1G77380	amino acid permease 3	721.3	661.4	336.1	323.8	539.8	532.8	436	521.9	TRUE	-1.057	3.425e-06	TRUE	-0.3628	0.2854	TRUE	-0.525	0.04893
AT3G11150	2-oxoglutarate (2OG) and Fe(II)-dependent oxygenase superfamily protein	94.66	101.2	50.08	42.53	62.99	47.76	54.71	71.12	TRUE	-1.061	0.01571	TRUE	-0.8225	0.03854	TRUE	-0.6402	0.1751
AT3G19270	cytochrome P450, family 707, subfamily A, polypeptide 4	102.3	93.37	57.72	29.16	58.95	29.65	75.75	62.75	TRUE	-1.083	0.04533	TRUE	-1.132	0.008929	TRUE	-0.4942	0.5577
AT4G14690	Chlorophyll A-B binding family protein	150.9	131.6	75.54	52.25	95.3	35.41	62.28	51.04	TRUE	-1.091	0.06584	TRUE	-1.098	0.01941	TRUE	-1.31	0.00277
AT1G65730	YELLOW STRIPE like 7	121.2	100.1	54.32	47.39	151.8	96.35	90.06	144.7	TRUE	-1.095	0.03025	TRUE	0.1751	0.9067	TRUE	0.09312	1
AT3G44860	farnesoic acid carboxyl-O-methyltransferase	300.6	436.5	148.5	211.4	172.8	122.7	221.4	399.3	TRUE	-1.096	0.06555	TRUE	-1.332	0.0007541	TRUE	-0.2641	0.9067
AT2G14247	Expressed protein	611.4	761.5	292.8	363.3	617.8	728.8	558.9	1466	TRUE	-1.103	0.01656	TRUE	-0.0392	1	TRUE	0.5521	0.3148
AT4G15680	Thioredoxin superfamily protein	147.1	128.2	61.96	61.47	74.3	76.59	34.51	42.67	TRUE	-1.144	0.0009346	TRUE	-0.8606	0.005972	TRUE	-1.825	2.895e-11
AT2G17740	Cysteine/Histidine-rich C1 domain family protein	277.6	403.8	128.2	175.1	365.8	487.5	371.2	632.5	TRUE	-1.225	0.002473	TRUE	0.3055	0.6524	TRUE	0.5426	0.2711
AT5G28370	Pentatricopeptide repeat (PPR) superfamily protein	70.1	98.57	37.59	35.21	85.13	74.86	70.45	57.85	TRUE	-1.227	0.04062	TRUE	-0.0988	0.9798	TRUE	-0.4143	0.7466
AT1G65480	PEBP (phosphatidylethanolamine-binding protein) family protein	162.5	169.9	79.15	59.54	118.7	132.6	127.9	119.6	TRUE	-1.228	5.7e-05	TRUE	-0.4056	0.3806	TRUE	-0.4265	0.3889
AT2G24850	tyrosine aminotransferase 3	599.9	461.2	163.8	296.5	291.5	238	380.4	573.1	TRUE	-1.268	0.01024	TRUE	-0.9889	0.01506	TRUE	-0.1412	0.9762
AT5G03840	PEBP (phosphatidylethanolamine-binding protein) family protein	44.77	40.5	15.28	20.66	35.53	40.35	35.35	37.65	TRUE	-1.274	0.04344	TRUE	-0.1639	0.9122	TRUE	-0.2186	0.9237
AT4G15670	Thioredoxin superfamily protein	49.89	31.5	16.86	15.8	24.23	18.94	10.1	9.203	TRUE	-1.275	0.07242	TRUE	-0.8882	0.1697	TRUE	-2.041	3.403e-05
AT5G35940	Mannose-binding lectin superfamily protein	207.2	211.5	71.3	108.1	135.7	91.41	93.43	98.72	TRUE	-1.276	0.0002539	TRUE	-0.8802	0.004581	TRUE	-1.124	7.897e-05
AT5G11330	FAD/NAD(P)-binding oxidoreductase family protein	2280	2466	983.9	930.7	2563	2541	2623	2525	TRUE	-1.306	8.342e-16	TRUE	0.1018	0.859	TRUE	0.1137	0.9087
AT3G56980	basic helix-loop-helix (bHLH) DNA-binding superfamily protein	264.8	313.8	133.1	93.56	252.8	294	215.5	783.9	TRUE	-1.314	0.02776	TRUE	-0.09054	0.983	TRUE	0.7828	0.2505
AT5G64120	Peroxidase superfamily protein	7653	9889	3567	3533	6809	5565	4766	8082	TRUE	-1.315	1.375e-06	TRUE	-0.5138	0.1907	TRUE	-0.46	0.3117
AT1G53490	RING/U-box superfamily protein	258.3	209.3	89.49	96.09	246	187.7	257.2	279.1	TRUE	-1.335	6.042e-06	TRUE	-0.09565	0.9309	TRUE	0.2094	0.867
AT4G24000	cellulose synthase like G2	99.49	145.1	49.23	48.6	62.19	42.82	140.6	216.7	TRUE	-1.337	0.003224	TRUE	-1.234	0.001207	TRUE	0.5283	0.3648
AT3G21040	transposable element gene	29.42	43.87	12.73	17.01	19.38	21.41	26.09	35.11	TRUE	-1.348	0.05731	TRUE	-0.8603	0.1783	TRUE	-0.2759	0.9309
AT4G12500	Bifunctional inhibitor/lipid-transfer protein/seed storage 2S albumin superfamily protein	464	599.7	220.6	189.5	483.5	326.6	375	993	TRUE	-1.367	0.0003963	TRUE	-0.401	0.5664	TRUE	0.3534	0.6874
AT5G17523		28.51	37.12	14.68	10.23	32.26	17.55	13.15	28.8	TRUE	-1.388	0.09139	TRUE	-0.4027	0.7636	TRUE	-0.6469	0.5342
AT1G04580	aldehyde oxidase 4	44.77	74.24	30.56	12.15	38.76	23.88	20.2	35.98	TRUE	-1.39	0.07556	TRUE	-0.9425	0.2497	TRUE	-1.101	0.1422
AT1G65481		37.1	42.76	15.28	14.58	22.6	22.23	26.09	41	TRUE	-1.411	0.02595	TRUE	-0.8351	0.1417	TRUE	-0.2558	0.939
AT3G56970	basic helix-loop-helix (bHLH) DNA-binding superfamily protein	286.5	330.7	130.7	94.77	301.8	304.7	228.1	1040	TRUE	-1.418	0.02081	TRUE	-0.03142	1	TRUE	1.035	0.07193
AT5G44420	plant defensin 1.2	368.4	479.2	142.6	179.8	105	163.9	165.6	324.6	TRUE	-1.436	0.05826	TRUE	-1.671	0.001873	TRUE	-0.7997	0.3778
AT1G13609	Defensin-like (DEFL) family protein	229	210.4	99.3	53.46	198.7	209.2	171.3	554.6	TRUE	-1.444	0.004623	TRUE	-0.1036	0.9699	TRUE	0.7314	0.2921
AT2G26010	plant defensin 1.3	838.3	988.4	319.6	358.4	257.3	315.4	275.2	551.8	TRUE	-1.451	0.02419	TRUE	-1.681	0.0003965	TRUE	-1.148	0.04319
AT5G47130	Bax inhibitor-1 family protein	35.82	28.12	12.73	9.72	18.57	18.94	20.2	22.59	TRUE	-1.454	0.04328	TRUE	-0.7543	0.3097	TRUE	-0.5653	0.5775
AT4G21680	NITRATE TRANSPORTER 1.8	747	641.2	266.5	219.9	340	198.5	279.4	558	TRUE	-1.481	8.931e-05	TRUE	-1.355	6.509e-05	TRUE	-0.7204	0.1277
AT4G22470	protease inhibitor/seed storage/lipid transfer protein (LTP) family protein	1247	1847	499.1	625.7	1397	1049	869.5	1356	TRUE	-1.507	1.297e-05	TRUE	-0.3553	0.6189	TRUE	-0.4922	0.4223
AT5G44430	plant defensin 1.2C	178.4	213.9	72.99	61.99	49.25	102.2	67.57	138.9	TRUE	-1.522	0.03503	TRUE	-1.383	0.02295	TRUE	-0.9311	0.2565
AT1G47400		231.5	273.3	106.9	55.89	176.1	147.4	142.2	516.2	TRUE	-1.561	0.004228	TRUE	-0.6483	0.4238	TRUE	0.3778	0.8229
AT5G49152	other RNA	73.5	84.29	21.6	33.9	59.48	29.88	68.39	71.79	TRUE	-1.572	0.001701	TRUE	-0.8151	0.1072	TRUE	-0.1729	0.9691
AT1G47395		319.7	310.5	129	57.11	175.5	175.4	170	602.3	TRUE	-1.661	0.001538	TRUE	-0.8441	0.2156	TRUE	0.2971	0.9132
AT4G37990	elicitor-activated gene 3-2	97.22	37.12	19.52	20.66	64.61	24.71	50.5	87.85	TRUE	-1.7	0.06664	TRUE	-0.5394	0.6849	TRUE	0.08548	1
AT4G12490	Bifunctional inhibitor/lipid-transfer protein/seed storage 2S albumin superfamily protein	5321	6673	1700	1865	4834	3043	4051	8705	TRUE	-1.773	1.041e-08	TRUE	-0.6139	0.1755	TRUE	0.07997	0.9973
AT2G41240	basic helix-loop-helix protein 100	507.8	619.8	188.4	123.9	405.4	547.6	388	1613	TRUE	-1.808	0.0001997	TRUE	-0.2539	0.8687	TRUE	0.8208	0.1981
AT3G21500	1-deoxy-D-xylulose 5-phosphate synthase 1	156.1	205.9	56.02	23.09	130	65.06	165.6	316.3	TRUE	-2.1	0.0009995	TRUE	-0.8987	0.3097	TRUE	0.402	0.8616
AT5G56510	pumilio 12	19.19	16.87	4.244	3.645	10.5	8.235	7.575	13.39	TRUE	-2.13	0.03293	TRUE	-0.9283	0.2975	TRUE	-0.7686	0.524
AT1G20680	Protein of unknown function (DUF833)	33.26	64.12	13.58	6.075	12.11	13.17	5.05	8.366	TRUE	-2.228	0.0009881	TRUE	-1.964	0.001109	TRUE	-2.865	6.742e-07
AT4G09250	SPla/RYanodine receptor (SPRY) domain-containing protein	68.96	50.88	13.07	12.48	22.45	52.35	77.03	27.02	TRUE	-2.234	0.002022	TRUE	-0.6579	0.558	TRUE	-0.1872	0.9892
AT1G53480	mto 1 responding down 1	1086	1117	185.5	174.9	1038	1187	763	717.5	TRUE	-2.603	6.243e-48	TRUE	0.01173	1	TRUE	-0.5748	0.00628
AT1G27565		7.649	7.582	1.417	0.4253	11.08	9.322	57.55	44.73	TRUE	-2.802	0.09489	TRUE	0.3844	0.8975	TRUE	2.687	2.518e-09
AT1G29090	Cysteine proteinases superfamily protein	11.51	5.624	1.698	0.006806	9.691	7.412	3.367	4.183	TRUE	-2.907	0.07379	TRUE	0.03074	1	TRUE	-1.125	0.5901
AT4G26050	plant intracellular ras group-related LRR 8	5.117	11.25	1.698	0.007972	9.691	5.765	9.258	9.203	TRUE	-2.907	0.07305	TRUE	-0.1115	1	TRUE	0.1376	1
AT4G36700	RmlC-like cupins superfamily protein	88.26	156.4	15.28	2.43	36.34	37.06	6.733	148.9	TRUE	-3.621	0.00138	TRUE	-1.759	0.1795	TRUE	-0.6729	0.8711
AT3G01345	Expressed protein	6476	6281	167.2	147	3704	3753	1097	1511	TRUE	-5.324	1.085e-163	TRUE	-0.7735	3.214e-05	TRUE	-2.288	6.741e-43
AT2G27380	extensin proline-rich 1	25.58	0.005889	0.00248	0.005885	7.268	6.588	0.8417	5.857	TRUE	-6.474	0.06489	TRUE	-0.7778	0.8495	TRUE	-1.797	0.5557
AT4G28520	cruciferin 3	51.15	0.003702	0.004606	0.005072	0.005221	0.004667	2.517	0.003118	TRUE	-7.466	0.03726	TRUE	-7.633	0.006572	TRUE	-4.122	0.05079

## Sheet: differentially regulated dc
		Normalized Expression level (Read counts)								sdc vs. WT			dc vs. WT			sdc/dc vs. WT
AGI code	Short_description	wildtype_1	wildtype_2	sdc_1	sdc_2	dc_1	dc_2	sdcdc_1	sdcdc_2	Present SDC vs. WT?	log2 ratio SDC vs. WT	FDR SDC vs. WT	Present dc vs. WT?	log2 ratio dc vs. WT	FDR dc vs. WT	Present sdc/dc vs. WT?	log2 ratio sdc/dc vs. WT	FDR sdc/dc vs. WT
AT3G26483	transposable element gene	0.006786	0.005688	1.698	1.215	1606	1675	359.2	542.6	FALSE	3.586	NA	TRUE	13.72	3.279e-144	TRUE	11.84	1.047e-84
AT3G46183	transposable element gene	0.005122	0.004718	2.546	2.43	997.8	980.8	281.9	427.4	FALSE	4.274	NA	TRUE	12.99	1.618e-114	TRUE	11.49	1.472e-72
AT3G61030	Calcium-dependent lipid-binding (CaLB domain) family protein	0.008414	0.00531	1.799	0.2916	906.4	955.8	121.5	164.8	FALSE	3.06	NA	TRUE	12.91	2.393e-118	TRUE	10.18	1.541e-44
AT2G15380	transposable element gene	0.003448	0.006351	0.8488	1.215	525.2	565.5	422.1	578.5	FALSE	3.06	NA	TRUE	12.13	6.384e-90	TRUE	11.99	7.6e-87
AT1G16660	transposable element gene	0.007093	0.004681	0.005928	0.00825	506.2	508.1	150.7	205	FALSE	5.125e-15	NA	TRUE	12.03	1.198e-88	TRUE	10.5	2.056e-50
AT4G09595	transposable element gene	0.003688	0.5287	1.18	0.0069	340.2	438	87.19	139.9	FALSE	2.223	NA	TRUE	11.65	3.661e-68	TRUE	9.85	1.268e-34
AT4G20365	transposable element gene	2.558	0.005346	2.546	1.215	3070	3199	685.9	1114	FALSE	0.6793	NA	TRUE	11.22	2.476e-178	TRUE	9.414	3.674e-115
AT1G53810	transposable element gene	0.007398	1.125	0.8488	1.215	1481	1547	1954	1956	FALSE	0.6282	NA	TRUE	11.04	2.126e-182	TRUE	11.4	6.736e-201
AT2G41580	transposable element gene	0.008422	0.003979	0.8488	3.645	239.9	242.9	53.87	83.66	FALSE	3.971	NA	TRUE	10.96	6.438e-54	TRUE	9.127	6.176e-24
AT3G43575	transposable element gene	0.006241	0.006946	0.003905	0.005069	220.8	259.3	99.32	182.4	FALSE	5.125e-15	NA	TRUE	10.95	2.77e-50	TRUE	10.16	1.594e-37
AT5G26020	transposable element gene	0.006128	0.004017	0.8488	0.006847	220.9	207.3	77.55	143.3	FALSE	2.223	NA	TRUE	10.79	6.009e-41	TRUE	9.807	1.87e-28
AT1G70010	transposable element gene	0.00778	0.006078	1.698	0.00486	205.7	209.7	104.6	116.7	FALSE	3.06	NA	TRUE	10.74	2.204e-55	TRUE	9.807	3.361e-36
AT2G14940	transposable element gene	0.005983	0.006199	0.8488	0.003656	205.9	197.6	170	175.7	FALSE	2.223	NA	TRUE	10.7	1.218e-56	TRUE	10.45	2.056e-50
AT3G60950	C2 calcium/lipid-binding endonuclease/exonuclease/phosphatase	0.005342	2.767	7.851	4.459	1939	2084	220.5	275.7	TRUE	2.315	0.3211	TRUE	10.57	3.742e-177	TRUE	7.554	2.624e-65
AT1G47650	transposable element gene	0.006599	0.007792	0.003926	0.0052	165.5	157.3	47.98	70.28	FALSE	5.125e-15	NA	TRUE	10.38	1.225e-46	TRUE	8.909	3.633e-22
AT1G36975	transposable element gene	0.004572	0.006839	0.006277	0.004218	134.9	149.9	33.67	35.98	FALSE	5.125e-15	NA	TRUE	10.2	7.703e-45	TRUE	8.147	3.552e-15
AT3G50625	transposable element gene	0.005205	0.004855	0.00405	1.215	129.2	152.4	36.19	95.03	FALSE	2.223	NA	TRUE	10.18	1.232e-26	TRUE	9.064	1.185e-17
AT2G02110	transposable element gene	0.005806	0.007008	0.005565	0.00907	142.1	124.4	34.51	41	FALSE	5.125e-15	NA	TRUE	10.1	1.423e-40	TRUE	8.263	8.731e-16
AT2G16680	transposable element gene	0.007733	0.007773	0.006177	0.005238	113.1	133.4	37.03	59.4	FALSE	5.125e-15	NA	TRUE	9.989	6.769e-35	TRUE	8.616	1.665e-18
AT5G24915	transposable element gene	0.007352	0.005259	0.002884	1.215	110.6	133.5	133.5	172.3	FALSE	2.223	NA	TRUE	9.975	2.548e-37	TRUE	10.28	6.491e-43
AT5G28053	transposable element gene	0.005939	0.00305	0.0032	2.43	99.74	126.4	66.59	93.7	FALSE	3.06	NA	TRUE	9.865	2.768e-36	TRUE	9.346	1.755e-28
AT1G45035	transposable element gene	0.007062	0.004668	0.004122	1.215	92.87	101.3	46.29	73.62	FALSE	2.223	NA	TRUE	9.646	3.229e-30	TRUE	8.929	1.543e-20
AT2G02103		0.005136	0.007837	0.004726	0.004898	93.68	93.06	26.09	21.75	FALSE	5.125e-15	NA	TRUE	9.591	1.391e-31	TRUE	7.607	5.524e-10
AT4G14460	transposable element gene	0.005991	0.007094	1.698	0.003756	88.84	83.18	25.25	38.49	FALSE	3.06	NA	TRUE	9.473	9.021e-30	TRUE	8.02	1.445e-13
AT2G41570	transposable element gene	0.003347	0.004811	0.8488	0.005282	79.95	82.35	19.36	22.59	FALSE	2.223	NA	TRUE	9.388	1.663e-29	TRUE	7.419	1.055e-08
AT2G15520	transposable element gene	0.007405	0.006263	1.698	0.007068	74.3	83.18	21.04	33.47	FALSE	3.06	NA	TRUE	9.344	2.112e-27	TRUE	7.795	3.368e-11
AT3G45520	transposable element gene	0.007855	0.007446	0.006334	1.215	67.03	90.59	24.41	58.57	FALSE	2.223	NA	TRUE	9.344	7.32e-21	TRUE	8.4	3.552e-13
AT1G45020	transposable element gene	0.00416	1.125	6.79	1.215	465.3	426.9	203.9	287.6	TRUE	2.657	0.5026	TRUE	9.276	8.046e-77	TRUE	8.413	5.866e-56
AT2G04290	transposable element gene	0.003369	0.008234	0.004416	0.005967	72.51	71.65	61.72	79.48	FALSE	5.125e-15	NA	TRUE	9.22	2.653e-26	TRUE	9.161	2.949e-25
AT2G13460	transposable element gene	0.003246	0.002847	0.004153	1.215	73.49	70.82	60.6	79.58	FALSE	2.223	NA	TRUE	9.22	4.341e-26	TRUE	9.153	6.411e-25
AT5G27947	transposable element gene	0.007417	0.00282	0.005217	0.003285	69.45	69.18	25.25	37.65	FALSE	5.125e-15	NA	TRUE	9.161	1.566e-24	TRUE	8.001	7.041e-13
AT1G33460	transposable element gene	0.004298	0.003734	0.8488	1.215	54.83	77.06	35.58	47.08	FALSE	3.06	NA	TRUE	9.092	1.657e-26	TRUE	8.385	9.486e-17
AT3G44045	transposable element gene	0.004496	0.007548	0.8488	0.006293	64.16	68.02	70.27	61.42	FALSE	2.223	NA	TRUE	9.092	1.899e-25	TRUE	9.055	8.259e-25
AT3G44215	transposable element gene	7.675	4.5	5.941	2.43	3212	3231	866.1	1257	TRUE	-0.4018	0.9824	TRUE	9.043	3.555e-199	TRUE	7.442	2.059e-130
AT4G04000	transposable element gene	0.006095	1.125	0.8488	0.009085	353.7	404.3	72.38	105.4	FALSE	-0.2084	NA	TRUE	9.04	9.037e-70	TRUE	6.947	1.055e-28
AT1G45030	transposable element gene	0.008773	0.008022	0.003549	0.004517	54.92	68.35	29.46	30.96	FALSE	5.125e-15	NA	TRUE	8.991	1.154e-22	TRUE	7.942	1.916e-12
AT2G16000	transposable element gene	1.279	1.125	0.005954	1.215	628.3	704.1	247.7	294.3	FALSE	-1.068	NA	TRUE	8.981	7.855e-115	TRUE	7.682	4.372e-70
AT1G30340	transposable element gene	0.006206	0.004171	0.003669	0.003528	60.57	60.12	28.62	38.49	FALSE	5.125e-15	NA	TRUE	8.962	1.129e-22	TRUE	8.094	5.372e-14
AT5G42645	transposable element gene	2.558	0.007286	2.546	3.645	653.4	638.2	175.1	225.1	FALSE	1.233	NA	TRUE	8.937	4.313e-107	TRUE	7.245	1.187e-54
AT5G33390	glycine-rich protein	0.008635	0.003815	1.698	1.215	46.4	56.82	7.575	7.547	FALSE	3.586	NA	TRUE	8.73	2.79e-19	TRUE	5.96	0.001906
AT1G36040	transposable element gene	0.003474	0.008199	0.8488	0.4131	40.64	59.55	23.57	45.58	FALSE	2.223	NA	TRUE	8.684	7.485e-17	TRUE	8.129	3.272e-12
AT1G36720	transposable element gene	0.6268	0.3262	3.522	2.151	41.74	54.2	54.93	72.09	TRUE	4.525	0.594	TRUE	8.636	4.043e-18	TRUE	9.008	1.602e-22
AT2G02200	transposable element gene	0.1407	0.5512	0.7299	1.033	42.94	53.37	21.1	40.85	FALSE	3.06	NA	TRUE	8.636	7.522e-17	TRUE	7.982	4.109e-12
AT3G43625	transposable element gene	0.008665	0.004848	0.8488	0.006075	51.82	41.38	13.47	9.32	FALSE	2.223	NA	TRUE	8.586	5.406e-17	TRUE	6.537	4.577e-05
AT2G16676		0.008878	0.008241	0.002581	1.215	37.96	54.35	15.99	20.08	FALSE	2.223	NA	TRUE	8.573	1.861e-16	TRUE	7.202	5.189e-07
AT5G26345	transposable element gene	0.006683	0.003242	0.00256	0.00693	46.03	43.65	26.93	35.14	FALSE	5.125e-15	NA	TRUE	8.535	2.726e-18	TRUE	7.982	1.997e-13
AT5G29646	transposable element gene	0.009475	0.004583	1.706	1.215	34.45	54.24	42.13	48.43	FALSE	3.586	NA	TRUE	8.522	4.299e-17	TRUE	8.525	3.269e-18
AT3G27883	transposable element gene	0.1023	0.2362	2.003	0.243	33.2	55.07	5.235	9.488	FALSE	3.06	NA	TRUE	8.508	6.445e-16	TRUE	5.879	0.00413
AT3G28915	transposable element gene	8.954	7.874	23.77	18.23	2993	3188	1108	1502	TRUE	1.344	0.2073	TRUE	8.506	2.968e-197	TRUE	7.263	6.137e-142
AT2G14930	transposable element gene	0.004163	0.003763	0.8488	1.215	39.57	46.12	14.31	25.1	FALSE	3.06	NA	TRUE	8.468	2.579e-16	TRUE	7.33	9.003e-08
AT5G43415	transposable element gene	2.558	1.125	0.8488	1.215	607.6	713.9	437.7	771.9	FALSE	-0.7665	NA	TRUE	8.428	6.012e-75	TRUE	8.302	1.41e-72
AT1G47360	transposable element gene	0.007731	0.007502	0.004501	0.007123	41.19	41.18	10.1	17.57	FALSE	5.125e-15	NA	TRUE	8.412	1.985e-16	TRUE	6.824	2.096e-05
AT2G03100	transposable element gene	0.00608	0.003454	0.003982	0.008692	45.17	36.85	28.5	26.76	FALSE	5.125e-15	NA	TRUE	8.412	8.415e-16	TRUE	7.817	2.01e-11
AT1G17275	transposable element gene	0.4349	0.006833	0.006228	0.004829	37.56	41.64	14.46	7.898	FALSE	5.125e-15	NA	TRUE	8.369	4.357e-16	TRUE	6.483	3.19e-05
AT3G29080		0.009347	0.004366	0.8488	0.003548	25.71	49.33	24.41	21.75	FALSE	2.223	NA	TRUE	8.278	1.594e-13	TRUE	7.555	1.775e-08
AT2G15510	transposable element gene	0.005889	1.125	0.8488	1.215	189	256.9	54.71	79.48	FALSE	0.6282	NA	TRUE	8.274	3.987e-53	TRUE	6.542	3.993e-23
AT3G29650	transposable element gene	0.00419	0.008159	0.003258	0.003893	34.73	39.36	38.72	46.87	FALSE	5.125e-15	NA	TRUE	8.262	5.138e-15	TRUE	8.443	7.378e-17
AT5G27925	transposable element gene	5.117	15.75	11.03	12.15	3140	3534	1062	1669	TRUE	0.09214	1	TRUE	8.258	6.002e-169	TRUE	6.971	1.441e-121
AT3G30802	transposable element gene	0.5117	0.1912	1.698	2.017	34.32	38.63	58.02	75.47	FALSE	3.971	NA	TRUE	8.23	1.879e-15	TRUE	9.082	2.603e-24
AT1G36920		0.006122	0.007372	1.698	3.645	33.11	32.12	31.98	44.34	FALSE	4.274	NA	TRUE	8.077	8.279e-14	TRUE	8.279	1.094e-15
AT3G44035	transposable element gene	0.003343	0.004006	0.005451	0.005761	37.15	28	5.05	11.71	FALSE	5.125e-15	NA	TRUE	8.077	5.198e-13	TRUE	6.109	0.001237
AT4G03530	transposable element gene	0.008649	0.003337	0.003277	0.008106	29.32	34.92	10.67	18.86	FALSE	5.125e-15	NA	TRUE	8.04	1.234e-12	TRUE	6.948	9.044e-06
AT2G20460	transposable element gene	1.279	1.125	2.546	0.00367	359.4	327.8	111.9	177.4	FALSE	0.2946	NA	TRUE	8.027	7.932e-69	TRUE	6.778	7.19e-40
AT3G29078	transposable element gene	1.279	0.007272	1.698	0.008398	167.2	200.2	101	123	FALSE	0.6282	NA	TRUE	7.995	1.761e-47	TRUE	7.279	5.253e-34
AT2G19840	transposable element gene	0.003666	3.375	6.79	1.215	460.4	455.4	100.2	149.8	TRUE	1.262	0.829	TRUE	7.9	1.069e-75	TRUE	6.027	1.122e-34
AT3G42766	transposable element gene	0.004246	0.003005	0.003473	0.004692	28.27	28.82	12.63	21.73	FALSE	5.125e-15	NA	TRUE	7.885	1.435e-11	TRUE	7.134	1.293e-06
AT1G48680	transposable element gene	1.279	0.004652	0.662	0.007965	143.5	174.6	36.15	49.78	FALSE	-0.2084	NA	TRUE	7.788	1.611e-42	TRUE	5.908	1.815e-15
AT5G35965	transposable element gene	1.279	0.006319	2.546	2.43	172	144.9	32.83	49.36	FALSE	1.842	NA	TRUE	7.785	5.515e-41	TRUE	5.836	4.026e-14
AT2G03080	transposable element gene	0.2302	0.007465	0.003916	0.5832	25.09	28.09	42.86	36.02	FALSE	5.125e-15	NA	TRUE	7.778	1.918e-09	TRUE	8.325	4.768e-13
AT2G06440	transposable element gene	0.2942	0.4725	2.708	5.759	29.27	23.49	20.68	16.01	TRUE	4.924	0.2546	TRUE	7.778	2.172e-11	TRUE	7.235	1.224e-07
AT4G04280	transposable element gene	0.008427	0.006603	0.8488	2.43	21	32.12	13.47	14.22	FALSE	3.586	NA	TRUE	7.778	6.539e-11	TRUE	6.824	1.917e-05
AT4G17450	transposable element gene	1.279	0.003265	0.00594	5.431	161.5	151.5	101	129.6	TRUE	1.539	0.9058	TRUE	7.766	1.214e-43	TRUE	7.322	1.721e-35
AT5G25205	transposable element gene	0.4477	0.4162	0.5772	0.4131	21.93	30.75	9.166	14.74	FALSE	2.223	NA	TRUE	7.756	2.141e-10	TRUE	6.639	0.0001904
AT3G27327	transposable element gene	1.279	0.5512	0.003991	0.005158	146.3	156.3	36.06	68.47	FALSE	-2.432	NA	TRUE	7.716	4.587e-34	TRUE	6.186	3.94e-16
AT4G05073	transposable element gene	0.003669	0.007794	0.002521	0.007839	23.42	27.18	14.31	20.08	FALSE	5.125e-15	NA	TRUE	7.711	6.014e-10	TRUE	7.134	1.767e-06
AT1G33570	transposable element gene	1.279	0.00338	0.8488	0.004708	153.1	142	50.37	78.66	FALSE	-0.2084	NA	TRUE	7.681	2.878e-43	TRUE	6.487	2.537e-22
AT2G17115	transposable element gene	1.279	1.125	1.698	0.007188	235	304.7	63.97	84.5	FALSE	-0.2315	NA	TRUE	7.676	2.318e-54	TRUE	5.816	3.663e-22
AT2G15870	transposable element gene	0.007374	0.006436	0.004144	0.007276	25.77	22.84	21.04	24.26	FALSE	5.125e-15	NA	TRUE	7.664	3.212e-10	TRUE	7.529	2.278e-09
AT2G12210	transposable element gene	0.4349	0.006996	0.8488	0.008666	24.12	23.59	42.13	41.05	FALSE	2.223	NA	TRUE	7.639	1.946e-10	TRUE	8.4	1.574e-16
AT4G04820	transposable element gene	0.005453	0.00341	0.003647	0.009057	19.21	29.23	0.8417	12.28	FALSE	5.125e-15	NA	TRUE	7.639	3.69e-07	TRUE	5.793	0.01259
AT1G36185	transposable element gene	5.117	6.749	5.941	3.645	1129	1183	422.5	560.6	TRUE	-0.254	1	TRUE	7.565	5.243e-133	TRUE	6.331	1.81e-86
AT5G13475	transposable element gene	1.279	1.125	1.698	0.00623	222.5	276.4	85.59	59.98	FALSE	-0.2315	NA	TRUE	7.565	1.613e-62	TRUE	5.791	1.036e-24
AT1G34090	transposable element gene	0.005111	2.25	0.004039	2.43	219.5	255.5	58.92	72.79	FALSE	-0.2315	NA	TRUE	7.493	1.003e-55	TRUE	5.643	3.323e-22
AT3G30836	transposable element gene	0.004125	0.007469	0.8488	0.009037	23.91	19.08	9.519	30.68	FALSE	2.223	NA	TRUE	7.486	3.246e-09	TRUE	7.36	1.518e-08
AT1G33450	transposable element gene	0.006814	0.003742	0.002822	0.008236	23.36	17.34	16.61	19.13	FALSE	5.125e-15	NA	TRUE	7.402	9.799e-09	TRUE	7.202	2.134e-07
AT5G19165	transposable element gene	0.007966	0.006332	0.003109	0.006322	17.77	22.23	6.733	10.88	FALSE	5.125e-15	NA	TRUE	7.373	1.142e-07	TRUE	6.179	0.0008645
AT1G26990	transposable element gene	0.007825	0.003955	0.002202	0.005829	16.96	22.23	16.83	40.16	FALSE	5.125e-15	NA	TRUE	7.343	1.23e-06	TRUE	7.86	3.853e-09
AT3G15600	transposable element gene	0.008845	0.00619	0.003808	0.004421	19.83	18.17	37.34	25.63	FALSE	5.125e-15	NA	TRUE	7.313	3.64e-08	TRUE	8.001	1.192e-13
AT1G44880	transposable element gene	0.008714	1.125	0.002196	0.006189	120.3	100.7	3.367	1.673	FALSE	-2.432	NA	TRUE	7.264	5.353e-36	TRUE	1.871	0.7584
AT1G17277	transposable element gene	0.007406	0.007052	0.002586	0.005517	16.02	20.97	3.981	6.057	FALSE	5.125e-15	NA	TRUE	7.251	7.566e-08	TRUE	5.386	0.04869
AT2G14470	transposable element gene	0.008422	0.005559	1.698	1.215	17.77	18.94	7.575	12.55	FALSE	3.586	NA	TRUE	7.251	2.779e-07	TRUE	6.369	0.0001353
AT2G13930	transposable element gene	0.007924	0.5737	0.004266	0.007936	112.1	106.4	46.43	52.84	FALSE	-2.432	NA	TRUE	7.248	5.109e-35	TRUE	6.103	5.536e-18
AT2G06830	transposable element gene	0.008577	0.003761	0.003171	1.215	19.38	16.47	14.31	15.06	FALSE	2.223	NA	TRUE	7.219	2.408e-07	TRUE	6.908	1.187e-05
AT3G29570		0.004659	0.005193	0.005046	0.008495	14.54	21.41	5.892	10.04	FALSE	5.125e-15	NA	TRUE	7.219	3.425e-07	TRUE	6.036	0.002131
AT2G04120		0.003944	0.008158	1.698	0.01215	16.15	19.11	10.95	11.75	FALSE	3.06	NA	TRUE	7.186	2.853e-07	TRUE	6.537	3.762e-05
AT2G05240	transposable element gene	1.829	0.1575	1.927	0.1215	114.8	91.24	170.1	173	FALSE	0.6282	NA	TRUE	7.165	1.892e-32	TRUE	7.894	6.07e-45
AT1G67240	transposable element gene	0.003466	0.007967	2.546	0.006803	21	13.18	20.2	19.24	FALSE	3.586	NA	TRUE	7.152	3.597e-07	TRUE	7.33	2.549e-08
AT5G47815	transposable element gene	0.00712	0.007164	0.00269	0.005605	16.96	17.29	4.208	13.39	FALSE	5.125e-15	NA	TRUE	7.152	3.859e-07	TRUE	6.179	0.0005663
AT2G17690	F-box family protein with a domain of unknown function (DUF295)	47.33	89.99	51.78	52.25	7182	12760	32.83	36.81	TRUE	-0.4293	0.8389	TRUE	7.147	5.428e-73	TRUE	-1.005	0.1156
AT5G34965	transposable element gene	0.007962	0.006013	0.003059	0.00424	18.57	14.82	8.417	18.41	FALSE	5.125e-15	NA	TRUE	7.117	7.615e-07	TRUE	6.78	2.611e-05
AT2G10010	transposable element gene	0.009569	0.007583	0.3225	1.215	20.84	11.36	18.42	23.13	FALSE	2.223	NA	TRUE	7.082	1.23e-06	TRUE	7.419	1.202e-08
AT3G45775	transposable element gene	0.005212	0.007836	0.00503	0.008801	16.96	15.65	2.525	5.02	FALSE	5.125e-15	NA	TRUE	7.082	1.822e-06	TRUE	4.983	0.1357
AT3G30838	transposable element gene	0.008096	0.006736	0.8912	1.361	14.82	17.1	13.64	15.19	FALSE	3.06	NA	TRUE	7.046	2.387e-06	TRUE	6.866	1.714e-05
AT3G31920	transposable element gene	0.006445	0.003875	0.9337	1.215	17.31	14.86	20.69	44.68	FALSE	3.06	NA	TRUE	7.046	3.727e-06	TRUE	8.057	9.018e-13
AT3G45800	Plant protein 1589 of unknown function	0.00832	0.00577	1.706	0.005649	16.48	15.67	6.75	8.266	FALSE	3.06	NA	TRUE	7.046	2.569e-06	TRUE	5.96	0.001924
AT4G26730	S-adenosyl-L-methionine-dependent methyltransferases superfamily protein	0.006784	0.007929	1.698	1.215	12.11	19.71	3.367	10.88	FALSE	3.586	NA	TRUE	7.046	6.558e-06	TRUE	5.879	0.004186
AT5G27927	transposable element gene	0.006632	0.007461	0.8488	0.009029	12.11	18.94	10.94	8.366	FALSE	2.223	NA	TRUE	7.009	1.953e-06	TRUE	6.308	0.0001904
AT5G39095	transposable element gene	0.007462	0.004857	0.002228	0.008171	15.19	15.65	4.208	5.02	FALSE	5.125e-15	NA	TRUE	7.009	4.77e-06	TRUE	5.264	0.05053
AT2G10520	transposable element gene	0.005424	0.01125	0.006237	0.003524	13.82	16.47	15.38	11.1	FALSE	5.125e-15	NA	TRUE	6.971	5.073e-06	TRUE	6.734	5.539e-05
AT2G20910		0.008563	0.006004	0.004516	1.215	15.36	14.82	0.002985	3.347	FALSE	2.223	NA	TRUE	6.971	6.145e-06	TRUE	3.869	0.6125
AT1G63540	hydroxyproline-rich glycoprotein family protein	0.005822	1.125	0.004184	1.215	79.95	100.5	58.08	98.72	FALSE	-0.2084	NA	TRUE	6.97	2.913e-25	TRUE	6.766	2.268e-22
AT3G45270	transposable element gene	0.007135	0.00392	2.546	0.004974	19.38	9.882	0.8417	12.55	FALSE	3.586	NA	TRUE	6.931	9.085e-06	TRUE	5.793	0.006193
AT5G15690	zinc ion binding	0.007695	1.125	0.00458	1.215	82.03	87.14	68.18	67.44	FALSE	-0.2084	NA	TRUE	6.883	4.068e-30	TRUE	6.56	3.031e-25
AT2G10975		0.004155	0.005063	0.8488	0.01215	13.73	13.98	17.8	18.4	FALSE	2.223	NA	TRUE	6.85	1.586e-05	TRUE	7.202	2.308e-07
AT4G06620	transposable element gene	0.003382	0.5624	0.6281	0.007286	11.57	16.59	7.045	12.56	FALSE	2.223	NA	TRUE	6.85	2.075e-05	TRUE	6.308	0.0002181
AT4G10980	transposable element gene	0.004487	0.002826	0.8488	0.007869	12.92	14.82	10.89	7.53	FALSE	2.223	NA	TRUE	6.85	2.131e-05	TRUE	6.245	0.0003789
AT1G71920	HISTIDINE BIOSYNTHESIS 6B	10.49	10.08	8.437	13.94	1142	1183	423.9	577.2	TRUE	0.04391	1	TRUE	6.819	2.976e-112	TRUE	5.605	6.835e-73
AT2G10000	transposable element gene	0.009472	0.004184	0.8488	0.004131	14.59	12.05	16.79	17.44	FALSE	2.223	NA	TRUE	6.807	2.567e-05	TRUE	7.134	3.639e-07
AT5G37080	transposable element gene	0.005429	0.45	0.003862	1.215	13.37	11.92	10.26	11.7	FALSE	2.223	NA	TRUE	6.717	5.502e-05	TRUE	6.483	4.09e-05
AT4G18150	Kinase-related protein of unknown function (DUF1296)	2.558	0.006292	0.8488	2.43	113.9	154	27.78	41.83	FALSE	0.2946	NA	TRUE	6.666	1.777e-35	TRUE	4.726	3.307e-11
AT1G33580	transposable element gene	2.558	1.125	0.8488	0.007564	190.8	190.9	63.07	82.32	FALSE	-1.603	NA	TRUE	6.638	1.401e-52	TRUE	5.244	3.202e-24
AT3G43350	transposable element gene	0.004592	0.004918	0.002641	0.006474	11.19	12.35	4.907	5.02	FALSE	5.125e-15	NA	TRUE	6.622	0.0001427	TRUE	5.386	0.04956
AT5G07215	transposable element gene	0.006719	2.25	1.698	2.43	123.6	135.1	80.8	102.9	FALSE	0.6793	NA	TRUE	6.617	9e-37	TRUE	6.123	2.352e-28
AT1G12720	transposable element gene	0.004669	0.007777	0.006009	0.004479	9.691	13.18	4.208	2.51	FALSE	5.125e-15	NA	TRUE	6.572	0.0002578	TRUE	4.818	0.2116
AT5G28545	transposable element gene	0.008517	0.005336	0.8488	0.007231	9.691	13.18	2.525	5.02	FALSE	2.223	NA	TRUE	6.572	0.0002458	TRUE	4.983	0.1344
AT4G22450	transposable element gene	1.804	1.125	3.208	1.762	121	124.9	58.93	83.54	TRUE	0.9827	0.9888	TRUE	6.547	2.394e-34	TRUE	5.758	2.655e-22
AT2G05610	transposable element gene	0.005618	0.005548	0.8488	1.215	12.11	9.882	5.05	12.55	FALSE	3.06	NA	TRUE	6.52	0.0006216	TRUE	6.179	0.0008391
AT3G25725	transposable element gene	0.008061	0.006365	0.002316	0.00908	9.691	12.35	4.208	5.02	FALSE	5.125e-15	NA	TRUE	6.52	0.0004458	TRUE	5.264	0.05068
AT2G13300	transposable element gene	0.007783	1.125	0.004891	3.645	54.11	77.41	15.17	28.45	FALSE	1.154	NA	TRUE	6.514	6.512e-23	TRUE	4.926	4.692e-08
AT3G42545	transposable element gene	1.279	2.25	0.002946	0.004394	154.6	185.4	72.38	96.21	FALSE	-3.826	NA	TRUE	6.468	3.536e-40	TRUE	5.46	6.176e-24
AT1G35990	transposable element gene	0.008327	0.006755	0.8488	0.005517	12.83	8.433	1.683	5.271	FALSE	2.223	NA	TRUE	6.466	0.0007406	TRUE	4.818	0.2121
AT2G05635	DNA repair DEAD helicase RAD3/XP-D subfamily protein	0.05117	0.05624	0.05941	1.592	8.859	12.25	1.843	7.998	FALSE	2.223	NA	TRUE	6.466	0.0001683	TRUE	5.386	0.05787
AT2G45230	transposable element gene	0.007744	0.003298	0.002183	0.003897	8.884	12.35	6.733	11.71	FALSE	5.125e-15	NA	TRUE	6.466	0.0001034	TRUE	6.245	0.0004515
AT3G29210	transposable element gene	0.1535	0.1462	0.1019	0.007819	13.08	8.169	5.496	15.61	FALSE	5.125e-15	NA	TRUE	6.466	0.000693	TRUE	6.483	4.145e-05
AT4G04010	transposable element gene	0.2942	0.3037	1.154	1.215	11.14	8.935	3.661	12.8	FALSE	3.06	NA	TRUE	6.41	0.00106	TRUE	6.036	0.001052
AT2G05642	Nucleic acid-binding, OB-fold-like protein	0.006029	0.006003	0.003566	0.008966	8.835	10.62	1.473	1.389	FALSE	5.125e-15	NA	TRUE	6.352	0.00015	FALSE	3.869	NA
AT2G06270	transposable element gene	0.004763	0.007429	0.003713	0.003544	12.98	6.843	1.961	6.576	FALSE	5.125e-15	NA	TRUE	6.352	0.0001792	TRUE	5.13	0.08573
AT4G06686	transposable element gene	0.005402	0.00557	0.8233	0.004194	12.11	7.412	12.63	14.22	FALSE	2.223	NA	TRUE	6.352	9.892e-05	TRUE	6.78	1.812e-05
AT2G05660	transposable element gene	5.117	4.5	6.79	7.29	397.2	401.4	93.69	116.1	TRUE	0.5343	0.9531	TRUE	6.346	1.194e-78	TRUE	4.418	1.698e-28
AT1G43715	transposable element gene	0.005096	0.008021	0.002838	0.004836	8.884	9.882	2.525	1.673	FALSE	5.125e-15	NA	TRUE	6.292	0.0002578	FALSE	4.171	NA
AT2G29920		0.005941	0.006358	0.005389	2.43	8.076	10.71	2.525	3.347	FALSE	3.06	NA	TRUE	6.292	0.0002713	TRUE	4.633	0.3194
AT4G04270	transposable element gene	0.006426	0.00647	0.8488	1.215	8.884	9.882	5.892	5.857	FALSE	3.06	NA	TRUE	6.292	0.0002076	TRUE	5.604	0.0166
AT5G26590	transposable element gene	0.006113	0.006253	0.00549	0.005859	8.657	10.19	21.62	22.63	FALSE	5.125e-15	NA	TRUE	6.292	0.0002351	TRUE	7.502	4.151e-09
AT5G28675	transposable element gene	0.005483	0.003083	0.004943	0.008056	11.31	7.412	4.208	7.53	FALSE	5.125e-15	NA	TRUE	6.292	0.0002976	TRUE	5.604	0.01891
AT5G35820	transposable element gene	0.005372	0.005115	0.006004	0.009022	9.336	9.372	6.388	16.98	FALSE	5.125e-15	NA	TRUE	6.292	0.000428	TRUE	6.589	5.482e-05
AT4G04430	transposable element gene	2.904	1.125	1.698	2.6	149.2	144	91.53	162.7	FALSE	0.1443	NA	TRUE	6.26	8.011e-44	TRUE	6.051	2.501e-39
AT2G19850		1.266	6.727	4.482	6.148	348.1	306.6	101.1	142.2	TRUE	0.2469	1	TRUE	6.247	2.379e-64	TRUE	4.82	1.04e-31
AT2G14970	transposable element gene	0.005002	0.004803	0.004716	1.215	8.884	9.059	2.525	9.203	FALSE	2.223	NA	TRUE	6.228	0.0007037	TRUE	5.604	0.0215
AT4G04426	transposable element gene	0.00663	1.125	1.698	3.645	49.26	58.47	15.15	40.16	FALSE	1.842	NA	TRUE	6.228	7.427e-15	TRUE	5.268	8.193e-09
AT4G04590	transposable element gene	0.007585	1.125	0.8488	0.005383	45.69	61.57	37.75	53.2	FALSE	-0.2084	NA	TRUE	6.228	1.149e-18	TRUE	5.989	8.462e-16
AT2G05040	transposable element gene	12.79	6.749	5.941	3.645	759.1	653.1	595.1	560.6	TRUE	-0.92	0.7915	TRUE	6.187	1.095e-77	TRUE	5.897	4.618e-70
AT2G15190	transposable element gene	0.2942	0.3712	0.4753	0.4496	10.36	6.333	4.478	8.534	FALSE	2.223	NA	TRUE	6.162	0.0006501	TRUE	5.701	0.009769
AT3G43573	transposable element gene	0.008265	0.004326	0.002158	0.006466	10.5	6.588	3.367	11.71	FALSE	5.125e-15	NA	TRUE	6.162	0.001059	TRUE	5.96	0.002674
AT4G11375	transposable element gene	0.004598	1.125	0.8488	2.43	48.46	54.35	27.18	41.83	FALSE	1.154	NA	TRUE	6.161	3.288e-20	TRUE	5.58	4.226e-13
AT4G34071	other RNA	0.007483	1.125	5.941	9.72	49.26	53.55	52.31	56.06	TRUE	3.377	0.09489	TRUE	6.161	5.049e-19	TRUE	6.232	1.272e-19
AT2G41590		2.558	1.125	2.546	0.006467	130.1	138.3	35.42	41.83	FALSE	-0.2404	NA	TRUE	6.13	1.455e-37	TRUE	4.335	2.338e-12
AT2G11165	transposable element gene	0.00899	0.002975	0.003434	0.008529	8.884	7.412	7.575	9.203	FALSE	5.125e-15	NA	TRUE	6.093	0.001235	TRUE	6.109	0.001128
AT2G14570	transposable element gene	0.005507	0.0058	2.546	1.215	8.884	7.412	0.8417	5.857	FALSE	3.971	NA	TRUE	6.093	0.001132	TRUE	4.818	0.2106
AT4G12426	transposable element gene	0.01279	1.035	0.1952	3.439	38.69	56.85	97.51	74.63	FALSE	1.154	NA	TRUE	6.054	4.459e-16	TRUE	6.899	8.026e-26
AT3G32360	transposable element gene	2.558	3.375	2.546	2.43	179.4	233.7	131.1	214.6	FALSE	-0.248	NA	TRUE	6.051	1.148e-42	TRUE	5.795	4.473e-38
AT1G42160	transposable element gene	0.006126	0.005287	1.698	0.00393	8.52	6.185	3.367	3.347	FALSE	3.06	NA	TRUE	6.02	0.002261	TRUE	4.818	0.2132
AT2G04042	transposable element gene	0.008122	0.007888	0.8488	0.003772	7.462	8.062	1.683	1.673	FALSE	2.223	NA	TRUE	6.02	0.002653	FALSE	3.869	NA
AT2G11983		0.00485	0.003313	0.006073	0.006976	9.691	5.765	4.208	10.88	FALSE	5.125e-15	NA	TRUE	6.02	0.002212	TRUE	5.96	0.002043
AT3G26800		0.005085	0.01125	0.008488	0.01215	10.79	4.743	0.5303	3.355	FALSE	5.125e-15	NA	TRUE	6.02	0.003128	TRUE	4.171	0.6152
AT4G06587	transposable element gene	0.007369	0.003517	1.808	1.446	7.826	7.23	6.237	10.47	FALSE	3.586	NA	TRUE	6.02	0.001876	TRUE	6.109	0.0009747
AT4G09455	transposable element gene	0.005836	0.007107	0.002893	0.004097	4.838	10.33	0.6649	2.485	FALSE	5.125e-15	NA	TRUE	6.02	0.003145	FALSE	3.869	NA
AT4G09584		0.007772	0.00409	0.004778	1.215	4.846	10.71	2.525	0.004522	FALSE	2.223	NA	TRUE	6.02	0.002654	FALSE	3.486	NA
AT5G35065	transposable element gene	0.003801	0.004748	2.546	0.00338	14.54	0.8235	3.367	3.179	FALSE	3.586	NA	TRUE	6.02	0.003128	TRUE	4.818	0.2226
AT3G43686	transposable element gene	2.571	0.01125	1.706	1.215	80.3	85.72	27.7	37.01	FALSE	0.2946	NA	TRUE	5.974	1.091e-25	TRUE	4.618	1.842e-10
AT2G12330	transposable element gene	0.006358	0.005665	1.698	0.005581	7.268	7.412	4.208	7.53	FALSE	3.06	NA	TRUE	5.943	0.003763	TRUE	5.604	0.01786
AT3G47280	transposable element gene	0.00724	0.005518	0.1103	1.215	9.392	5.312	3.249	9.705	FALSE	2.223	NA	TRUE	5.943	0.004022	TRUE	5.793	0.006485
AT2G11410	transposable element gene	0.005669	1.125	0.03395	2.43	41.19	45.5	34.31	50.21	FALSE	0.6282	NA	TRUE	5.912	2.874e-16	TRUE	5.88	1.142e-15
AT3G42622	transposable element gene	1.279	0.005896	10.19	1.215	31.5	54.35	21.88	26.77	TRUE	3.174	0.2507	TRUE	5.898	4.028e-14	TRUE	5.082	1.575e-08
AT4G16010	transposable element gene	0.6524	0.005703	1.434	0.008838	40.6	45.01	23.46	25.73	FALSE	0.6282	NA	TRUE	5.898	2.022e-15	TRUE	5.107	2.929e-09
AT2G14796	transposable element gene	2.558	0.006786	1.698	0.003201	77.53	75.76	44.57	63.59	FALSE	-0.2315	NA	TRUE	5.864	2.281e-20	TRUE	5.361	1.262e-15
AT1G62460	transposable element gene	0.003512	0.003116	0.002138	0.005686	6.469	7.79	5.227	4.208	FALSE	5.125e-15	NA	TRUE	5.862	0.003784	TRUE	5.264	0.05091
AT2G10420	transposable element gene	0.009545	0.003474	1.698	0.004956	8.884	4.941	11.78	16.73	FALSE	3.06	NA	TRUE	5.862	0.004149	TRUE	6.866	2.948e-05
AT4G07563	transposable element gene	0.007082	0.005299	0.005535	0.00589	9.691	4.118	2.525	5.02	FALSE	5.125e-15	NA	TRUE	5.862	0.004002	TRUE	4.983	0.1388
AT5G32620	transposable element gene	0.4093	0.3487	0.003229	0.005156	8.399	5.592	6.262	2.82	FALSE	5.125e-15	NA	TRUE	5.862	0.003867	TRUE	5.13	0.084
AT5G37090	transposable element gene	0.006035	0.003404	0.004434	0.008102	2.98	10.71	3.367	2.97	FALSE	5.125e-15	NA	TRUE	5.862	0.005207	TRUE	4.818	0.2229
AT2G15060	transposable element gene	10.23	5.613	15.19	6.075	409.8	488.6	146.6	218.8	TRUE	0.5547	0.9243	TRUE	5.827	2.198e-57	TRUE	4.534	3.228e-32
AT3G43640	transposable element gene	0.005334	2.25	0.8488	2.017	75.69	72.77	23.57	51.47	FALSE	0.2946	NA	TRUE	5.817	3.559e-20	TRUE	4.843	1.155e-11
AT4G17820	transposable element gene	2.622	1.777	1.698	0.00896	159	118.9	175.5	182.6	FALSE	-1.156	NA	TRUE	5.79	2.102e-36	TRUE	6.151	4.071e-43
AT1G41930	transposable element gene	0.00763	0.003841	1.698	0.004217	8.076	4.949	4.949	8.994	FALSE	3.06	NA	TRUE	5.776	0.006176	TRUE	5.879	0.003358
AT3G30830	transposable element gene	0.008501	0.007297	0.004138	1.215	8.884	3.936	4.208	6.693	FALSE	2.223	NA	TRUE	5.776	0.005885	TRUE	5.499	0.02914
AT4G08120	transposable element gene	0.008346	0.007878	0.00577	2.126	6.138	6.728	4.225	5.396	FALSE	3.06	NA	TRUE	5.776	0.006147	TRUE	5.264	0.05031
AT5G28405	transposable element gene	0.007596	0.005766	0.004981	0.00731	6.59	6.588	0.8417	6.693	FALSE	5.125e-15	NA	TRUE	5.776	0.007504	TRUE	4.983	0.1419
AT1G47265		0.00757	1.125	2.546	0.004776	36.34	40.5	13.47	21.03	FALSE	1.154	NA	TRUE	5.739	5.481e-14	TRUE	4.585	5.198e-06
AT5G57126	transposable element gene	0.006577	0.5962	0.7045	2.43	48.11	28.15	13.02	16.13	FALSE	1.154	NA	TRUE	5.739	1.004e-12	TRUE	4.317	0.0001595
AT2G05030	transposable element gene	1.279	3.375	0.006059	0.006931	139.7	125.2	120.4	93.99	FALSE	-4.216	NA	TRUE	5.721	1.203e-33	TRUE	5.411	1.161e-28
AT1G18240	transposable element gene	0.1407	0.1125	0.1103	0.2066	6.324	5.929	2.441	4.15	FALSE	5.125e-15	NA	TRUE	5.685	0.01057	TRUE	4.818	0.2119
AT1G42705	transposable element gene	0.008561	0.00589	0.005203	0.004068	9.691	2.471	3.855	5.857	FALSE	5.125e-15	NA	TRUE	5.685	0.01198	TRUE	5.386	0.05392
AT2G10820	transposable element gene	0.004694	0.06749	0.03395	0.06075	6.638	5.938	1.187	5.873	FALSE	5.125e-15	NA	TRUE	5.685	0.01017	TRUE	4.818	0.2107
AT2G11620		0.06396	0.007297	0.006101	0.005567	6.178	5.715	0.8501	1.673	FALSE	5.125e-15	NA	TRUE	5.685	0.01022	FALSE	3.486	NA
AT3G25719		0.007413	0.004501	0.4329	3.645	7.268	4.941	2.525	2.51	FALSE	3.971	NA	TRUE	5.685	0.01003	FALSE	4.42	NA
AT3G29734	transposable element gene	0.005101	0.004875	0.002895	0.003278	7.268	4.941	5.05	9.195	FALSE	5.125e-15	NA	TRUE	5.685	0.009828	TRUE	5.879	0.003049
AT3G48131		0.008	0.004353	0.005609	0.005934	4.038	8.235	7.802	9.203	FALSE	5.125e-15	NA	TRUE	5.685	0.01299	TRUE	6.109	0.001676
AT4G04600	transposable element gene	0.007242	0.006455	0.003716	0.004129	4.846	7.412	1.683	4.183	FALSE	5.125e-15	NA	TRUE	5.685	0.01174	TRUE	4.633	0.3221
AT4G06592	transposable element gene	0.007552	0.006938	0.8488	0.004124	6.299	5.765	3.215	3.347	FALSE	2.223	NA	TRUE	5.685	0.009897	TRUE	4.818	0.2099
AT5G25200		0.009294	0.315	0.8403	0.8141	2.52	9.981	2.786	0.1757	FALSE	3.06	NA	TRUE	5.685	0.01909	FALSE	3.486	NA
AT1G31570	transposable element gene	6.396	6.749	6.052	6.075	355.8	326.8	106.4	167.5	TRUE	-0.132	1	TRUE	5.672	1.51e-49	TRUE	4.351	4.077e-26
AT1G37110	transposable element gene	0.005191	1.125	0.8488	0.007367	33.11	39.53	17.68	30.12	FALSE	-0.2084	NA	TRUE	5.661	3.439e-12	TRUE	5.058	2.203e-08
AT5G27845	transposable element gene	30.7	85.49	36.5	92.34	2341	3651	2833	3287	TRUE	-0.009381	0.997	TRUE	5.639	1.748e-59	TRUE	5.673	8.298e-60
AT2G10250	transposable element gene	1.279	4.5	1.698	4.86	155.1	152.3	156.6	257.7	TRUE	0.002554	1	TRUE	5.627	5.836e-39	TRUE	6.057	1.046e-47
AT1G34530	transposable element gene	0.006216	0.003555	1.698	3.645	5.645	5.847	18.72	23.2	FALSE	4.274	NA	TRUE	5.587	0.01551	TRUE	7.419	3.7e-09
AT2G03570		0.008154	0.2587	0.8488	1.215	8.884	2.471	9.267	9.203	FALSE	3.06	NA	TRUE	5.587	0.02134	TRUE	6.245	0.0005935
AT2G06710	transposable element gene	0.008367	0.007416	0.00632	2.041	4.038	7.412	10.1	11.22	FALSE	3.06	NA	TRUE	5.587	0.01831	TRUE	6.427	8.014e-05
AT2G10660	transposable element gene	0.00601	0.008161	0.003347	0.008195	4.846	6.596	5.05	5.02	FALSE	5.125e-15	NA	TRUE	5.587	0.01685	TRUE	5.386	0.04869
AT3G31359	transposable element gene	0.003463	0.2137	1.367	1.191	6.097	4.538	9.814	5.982	FALSE	3.586	NA	TRUE	5.587	0.01784	TRUE	6.036	0.001963
AT3G31410	transposable element gene	0.003372	0.007733	0.8488	0.003153	5.249	6.333	3.367	3.439	FALSE	2.223	NA	TRUE	5.587	0.01723	TRUE	4.818	0.2107
AT3G44870	S-adenosyl-L-methionine-dependent methyltransferases superfamily protein	0.005353	0.006277	12.73	2.43	5.653	5.765	3.367	5.857	TRUE	5.986	0.02883	TRUE	5.587	0.0243	TRUE	5.264	0.0615
AT5G28800		0.003721	0.007841	0.004179	1.215	5.435	5.765	4.208	10.04	FALSE	2.223	NA	TRUE	5.587	0.01714	TRUE	5.879	0.003174
AT1G42500	transposable element gene	0.004105	1.125	2.546	0.005174	37.04	30.92	51.04	47.36	FALSE	1.154	NA	TRUE	5.577	8.208e-14	TRUE	6.103	5.147e-20
AT3G42723	aminoacyl-tRNA ligases;ATP binding;nucleotide binding	0.005661	1.125	3.395	1.215	31.5	37.06	21.88	30.12	TRUE	1.842	0.9067	TRUE	5.577	4.225e-12	TRUE	5.178	1.449e-09
AT2G17920	nucleic acid binding;zinc ion binding	0.007769	1.125	0.004408	0.003842	37.15	29.65	7.567	13.39	FALSE	-2.432	NA	TRUE	5.543	3.152e-12	TRUE	3.878	0.003408
AT4G09425	transposable element gene	2.558	3.375	0.8488	0.008017	157.6	126	31.98	46.02	FALSE	-2.299	NA	TRUE	5.511	3.674e-35	TRUE	3.651	2.617e-10
AT3G42883	transposable element gene	1.445	0.8662	0.004241	0.3159	51.56	66.8	86.36	83.53	FALSE	-3.291	NA	TRUE	5.49	1.149e-18	TRUE	6.013	3.738e-25
AT2G13310	transposable element gene	0.243	1.462	1.698	0.007488	33.17	31.64	64.72	88.22	FALSE	0.6282	NA	TRUE	5.489	1.038e-12	TRUE	6.727	3.65e-29
AT1G35540	auxin response factor 14	0.008516	0.008158	0.002353	0.005013	6.332	4.118	3.729	2.602	FALSE	5.125e-15	NA	TRUE	5.483	0.03092	TRUE	4.633	0.3191
AT2G14010	transposable element gene	0.005677	0.003158	0.8488	0.004369	4.038	6.588	3.367	6.693	FALSE	2.223	NA	TRUE	5.483	0.03024	TRUE	5.386	0.05039
AT2G21030		0.243	0.3037	2.665	7.497	3.594	7.099	8.265	7.137	TRUE	5.089	0.203	TRUE	5.483	0.03389	TRUE	6.036	0.002616
AT3G30170	transposable element gene	0.006563	0.005256	0.8488	0.004781	4.038	6.572	9.258	13.39	FALSE	2.223	NA	TRUE	5.483	0.0285	TRUE	6.537	0.0002973
AT3G31720	transposable element gene	0.005341	0.00771	0.003439	0.005624	3.23	7.412	6.733	12.55	FALSE	5.125e-15	NA	TRUE	5.483	0.03058	TRUE	6.308	0.0002271
AT3G33151	transposable element gene	0.009291	0.005976	0.003111	0.007557	5.677	5.328	5.824	10.88	FALSE	5.125e-15	NA	TRUE	5.483	0.02917	TRUE	6.109	0.001023
AT3G42090	transposable element gene	0.005894	0.003798	3.395	0.003534	6.461	4.118	0.005941	2.51	TRUE	3.971	0.8388	TRUE	5.483	0.03377	FALSE	3.486	NA
AT4G07810	transposable element gene	0.008508	0.008129	0.004285	0.008801	5.653	4.941	6.733	10.88	FALSE	5.125e-15	NA	TRUE	5.483	0.03058	TRUE	6.179	0.000673
AT5G29890	transposable element gene	0.005584	0.007499	0.005583	0.004836	2.423	8.235	2.525	2.276	FALSE	5.125e-15	NA	TRUE	5.483	0.03624	FALSE	4.42	NA
AT5G32950	transposable element gene	0.00812	0.004102	3.896	0.003841	5.031	5.896	4.208	12.01	TRUE	4.274	0.7147	TRUE	5.483	0.02769	TRUE	6.036	0.0008863
AT2G10430		1.279	0.007801	2.546	0.003943	29.88	32.12	43.77	65.26	FALSE	1.154	NA	TRUE	5.434	1.405e-10	TRUE	6.243	8.838e-18
AT5G28335	transposable element gene	20.79	17.19	22.92	19.96	765.7	800	733.2	708.4	TRUE	0.2103	0.9852	TRUE	5.389	3.362e-103	TRUE	5.271	2.369e-98
AT1G16620	transposable element gene	0.1663	0.2475	0.1528	0.2187	5.233	5.295	3.367	8.71	FALSE	5.125e-15	NA	TRUE	5.37	0.05354	TRUE	5.604	0.01946
AT2G06845	Beta-galactosidase related protein	0.006244	0.004096	0.8488	0.00866	4.846	4.941	5.05	6.693	FALSE	2.223	NA	TRUE	5.37	0.05022	TRUE	5.604	0.01757
AT2G09830	transposable element gene	0.005488	0.003586	0.004423	0.009012	3.23	6.588	5.05	4.183	FALSE	5.125e-15	NA	TRUE	5.37	0.0483	TRUE	5.264	0.04864
AT2G10620	transposable element gene	0.004475	0.008219	2.546	1.215	4.038	5.765	5.892	7.53	FALSE	3.971	NA	TRUE	5.37	0.04915	TRUE	5.793	0.005637
AT2G12195	transposable element gene	0.007221	0.004552	0.004292	0.00563	5.653	4.118	4.208	2.51	FALSE	5.125e-15	NA	TRUE	5.37	0.0564	TRUE	4.818	0.2207
AT2G12650	transposable element gene	0.006246	0.007916	0.003118	0.006335	4.038	5.765	6.733	5.857	FALSE	5.125e-15	NA	TRUE	5.37	0.04912	TRUE	5.701	0.009811
AT2G15920	transposable element gene	0.00582	0.008055	0.00258	0.00686	2.487	7.618	5.05	5.02	FALSE	5.125e-15	NA	TRUE	5.37	0.05354	TRUE	5.386	0.05335
AT4G04273	transposable element gene	0.008349	0.005974	0.00624	0.9113	5.653	4.118	2.963	1.581	FALSE	2.223	NA	TRUE	5.37	0.04867	TRUE	4.42	0.4501
AT4G08190	P-loop containing nucleoside triphosphate hydrolases superfamily protein	0.007794	0.00821	0.002682	0.003087	4.038	5.608	1.683	5.028	FALSE	5.125e-15	NA	TRUE	5.37	0.05494	TRUE	4.818	0.2185
AT5G28641	transposable element gene	0.009004	0.005671	0.8488	0.004204	5.144	4.916	6.649	3.355	FALSE	2.223	NA	TRUE	5.37	0.05233	TRUE	5.386	0.05237
AT5G32511	transposable element gene	0.009486	0.005495	0.006105	1.64	1.26	8.285	2.054	4.802	FALSE	2.223	NA	TRUE	5.37	0.04843	TRUE	4.818	0.2099
AT5G43065	transposable element gene	0.009467	0.003442	1.698	1.215	5.653	4.118	1.683	1.673	FALSE	3.586	NA	TRUE	5.37	0.04993	FALSE	3.869	NA
AT1G33813	transposable element gene	1.279	1.125	0.8488	0.007333	48.46	60.12	10.1	5.857	FALSE	-1.068	NA	TRUE	5.366	2.045e-17	TRUE	2.616	0.1042
AT1G59770	transposable element gene	0.6012	8.864	5.941	8.505	197.9	201.1	111.6	105.3	TRUE	0.5343	0.9138	TRUE	5.345	1.275e-45	TRUE	4.469	9.606e-28
AT2G15140	transposable element gene	0.6012	3.802	1.545	0.2795	59.63	93.62	63.08	91.96	FALSE	-0.7665	NA	TRUE	5.324	1.327e-23	TRUE	5.34	2.367e-23
AT2G01422		30.67	42.75	58.26	38.88	1451	1492	1449	1265	TRUE	0.4423	0.7376	TRUE	5.304	4.863e-128	TRUE	5.187	3.866e-122
AT5G35555	transposable element gene	1.279	0.006362	0.005156	1.215	27.46	28	9.258	5.02	FALSE	-0.2084	NA	TRUE	5.274	1.957e-09	TRUE	3.329	0.06806
AT1G31210	transposable element gene	0.005556	0.004503	1.485	0.007211	3.521	5.781	3.316	1.782	FALSE	3.06	NA	TRUE	5.247	0.08326	TRUE	4.42	0.4507
AT1G40075	transposable element gene	0.00363	0.006011	1.231	1.215	3.707	4.636	1.7	3.02	FALSE	3.06	NA	TRUE	5.247	0.08055	TRUE	4.42	0.4503
AT2G05700	transposable element gene	0.007517	0.00438	0.8488	0.005635	4.038	4.941	1.683	3.347	FALSE	2.223	NA	TRUE	5.247	0.07781	TRUE	4.42	0.4496
AT2G07694	transposable element gene	0.007013	0.002826	0.004418	1.215	6.461	2.471	0.003729	2.51	FALSE	2.223	NA	TRUE	5.247	0.09259	FALSE	3.486	NA
AT2G12270	transposable element gene	0.004982	0.003079	0.0054	0.005162	7.268	1.647	3.367	2.51	FALSE	5.125e-15	NA	TRUE	5.247	0.09984	TRUE	4.633	0.3398
AT2G16340		0.00419	0.00567	0.005039	0.006857	5.653	3.294	2.525	2.51	FALSE	5.125e-15	NA	TRUE	5.247	0.08381	FALSE	4.42	NA
AT3G30587	transposable element gene	0.008382	0.008034	0.003056	2.394	4.676	4.241	3.114	2.075	FALSE	3.06	NA	TRUE	5.247	0.07873	TRUE	4.42	0.4501
AT3G42360	transposable element gene	0.006856	0.007249	0.005301	1.215	2.423	6.588	0.005621	3.347	FALSE	2.223	NA	TRUE	5.247	0.08606	TRUE	3.869	0.6144
AT3G45510	RING/U-box protein	0.006544	0.003778	0.005434	0.007312	2.423	6.588	0.00398	1.673	FALSE	5.125e-15	NA	TRUE	5.247	0.08365	FALSE	2.964	NA
AT4G07493	transposable element gene	0.008942	0.007831	0.004295	0.007862	6.461	2.471	0.003366	5.02	FALSE	5.125e-15	NA	TRUE	5.247	0.0793	TRUE	4.42	0.4501
AT4G08010	transposable element gene	0.008955	0.006356	0.8488	0.006048	5.629	3.294	4.133	3.347	FALSE	2.223	NA	TRUE	5.247	0.09007	TRUE	4.983	0.1475
AT5G31981	transposable element gene	0.1919	0.2362	1.443	1.215	5.306	3.146	3.501	2.694	FALSE	3.586	NA	TRUE	5.247	0.07781	TRUE	4.633	0.3141
AT5G32654	transposable element gene	0.009569	0.008389	0.8488	0.005445	5.467	3.294	0.005301	1.673	FALSE	2.223	NA	TRUE	5.247	0.087	FALSE	2.964	NA
AT5G33000	transposable element gene	0.004092	0.005602	0.8488	2.321	6.154	2.808	4.697	2.761	FALSE	3.586	NA	TRUE	5.247	0.07826	TRUE	4.983	0.1318
AT5G34864	transposable element gene	0.007357	0.18	1.698	1.215	5.653	3.294	2.853	1.849	FALSE	3.586	NA	TRUE	5.247	0.08112	FALSE	4.171	NA
AT1G55650	HMG (high mobility group) box protein with ARID/BRIGHT DNA-binding domain	2.558	1.125	0.8488	0.008142	71.07	74.12	25.25	27.61	FALSE	-1.603	NA	TRUE	5.245	8.865e-23	TRUE	3.791	1.004e-07
AT2G16690	transposable element gene	1.279	0.005345	0.004214	0.006419	23.42	30.47	11.78	9.203	FALSE	-2.432	NA	TRUE	5.231	6.714e-09	TRUE	3.878	0.003386
AT1G42240	transposable element gene	0.007009	0.005303	0.002679	0.007532	4.506	3.286	1.338	3.087	FALSE	5.125e-15	NA	TRUE	5.114	0.08097	TRUE	4.42	0.4503
AT2G04950	transposable element gene	0.006335	0.2587	0.003744	0.00476	5.758	2.108	3.19	3.916	FALSE	5.125e-15	NA	TRUE	5.114	0.08099	TRUE	4.983	0.1362
AT2G11778		0.005198	0.00376	0.005813	0.004462	5.653	2.471	6.733	6.651	FALSE	5.125e-15	NA	TRUE	5.114	0.07737	TRUE	5.793	0.005166
AT2G14020	transposable element gene	0.005397	0.008315	1.698	0.007726	2.423	5.765	1.683	1.673	FALSE	3.06	NA	TRUE	5.114	0.08167	FALSE	3.869	NA
AT3G09170	transposable element gene	0.009556	0.003008	0.002903	0.005144	6.089	1.235	4.798	3.372	FALSE	5.125e-15	NA	TRUE	5.114	0.08112	TRUE	5.13	0.08378
AT3G32050		0.005748	0.007066	0.005273	1.215	4.91	3.294	1.683	3.347	FALSE	2.223	NA	TRUE	5.114	0.08085	TRUE	4.42	0.4503
AT3G32966	transposable element gene	0.007465	0.003838	0.00274	0.008115	2.423	6.152	1.683	7.262	FALSE	5.125e-15	NA	TRUE	5.114	0.07861	TRUE	5.264	0.04888
AT3G43723	transposable element gene	0.004721	0.005847	0.002125	0.003814	3.23	4.941	1.683	3.347	FALSE	5.125e-15	NA	TRUE	5.114	0.08178	TRUE	4.42	0.4503
AT3G47320	transposable element gene	0.6012	0.005311	0.006046	0.1823	5.726	2.083	1.456	8.935	FALSE	5.125e-15	NA	TRUE	5.114	0.07919	TRUE	5.499	0.02927
AT4G04390	transposable element gene	0.004932	0.006647	0.002744	0.006725	1.615	6.588	9.258	9.203	FALSE	5.125e-15	NA	TRUE	5.114	0.0793	TRUE	6.245	0.0003502
AT4G04775	zinc ion binding	0.003539	0.003087	0.003425	0.008699	1.219	6.687	2.744	3.773	FALSE	5.125e-15	NA	TRUE	5.114	0.08123	TRUE	4.818	0.2129
AT4G06506	transposable element gene	0.1791	0.003854	0.8488	1.215	3.23	4.941	4.208	8.157	FALSE	3.06	NA	TRUE	5.114	0.07781	TRUE	5.701	0.00929
AT5G32169	transposable element gene	0.006692	0.004514	0.002745	0.008328	2.576	5.485	3.695	6.718	FALSE	5.125e-15	NA	TRUE	5.114	0.08041	TRUE	5.386	0.05049
AT2G14140	transposable element gene	1.279	0.5174	2.886	0.4374	27.26	21.16	15.97	23.38	FALSE	1.154	NA	TRUE	5.094	4.844e-09	TRUE	4.781	4.556e-07
AT4G02314	transposable element gene	2.341	1.091	3.378	3.183	67.18	58.98	86.37	123.4	TRUE	0.9117	0.9477	TRUE	5.046	5.891e-22	TRUE	5.774	2.652e-35
AT1G35995	transposable element gene	1.279	1.125	3.395	1.215	30.69	51.06	43.77	50.2	TRUE	0.9827	0.9888	TRUE	4.955	1.305e-14	TRUE	5.157	1.457e-16
AT1G36630	transposable element gene	5.117	10.12	11.03	26.24	181.7	306.8	93.18	225.4	TRUE	1.155	0.3731	TRUE	4.946	1.148e-28	TRUE	4.335	1.251e-21
AT1G32225		1.279	3.375	2.546	1.215	67.84	86.47	53.87	61.09	FALSE	-0.2451	NA	TRUE	4.939	1.031e-22	TRUE	4.516	1.239e-16
AT5G19097	transposable element gene	47.33	51.73	51.78	66.83	1511	1405	1577	1464	TRUE	0.222	0.8879	TRUE	4.872	1.519e-130	TRUE	4.932	2.107e-133
AT4G00320	F-box/RNI-like superfamily protein	2.558	0.005149	2.546	1.215	41.19	35.41	64.07	57.73	FALSE	0.6793	NA	TRUE	4.866	2.303e-13	TRUE	5.529	8.058e-20
AT5G36005	transposable element gene	0.007103	2.25	0.005166	0.008247	41.91	34.5	36.02	33.1	FALSE	-3.291	NA	TRUE	4.866	4.655e-13	TRUE	4.726	2.056e-11
AT1G29650	transposable element gene	1.279	2.25	2.546	2.43	55.82	54.62	22.73	61.08	FALSE	0.4477	NA	TRUE	4.847	6.696e-13	TRUE	4.455	6.548e-10
AT3G43530	transposable element gene	1.279	0.006023	0.005683	0.005773	15.34	25.45	24.32	32.88	FALSE	-2.432	NA	TRUE	4.832	6.193e-08	TRUE	5.311	1.776e-10
AT5G28523	transposable element gene	0.008469	1.125	0.8488	0.00607	19.38	21.41	11.78	10.04	FALSE	-0.2084	NA	TRUE	4.832	6.785e-08	TRUE	3.934	0.001478
AT3G60170	transposable element gene	6.396	2.25	0.8488	0.003706	109.5	130.9	7.575	12.55	TRUE	-2.766	0.5076	TRUE	4.804	3.145e-25	TRUE	1.241	0.509
AT2G02210	transposable element gene	0.2686	1.969	0.5432	2.624	32.68	40.37	16.92	54.09	FALSE	0.2946	NA	TRUE	4.788	1.521e-10	TRUE	4.76	5.224e-11
AT2G15070	transposable element gene	1.279	1.125	2.546	2.43	35.7	36.74	25.42	35.14	FALSE	0.9827	NA	TRUE	4.788	1.101e-12	TRUE	4.522	5.349e-10
AT3G33084	transposable element gene	0.4605	0.9449	4.49	1.555	18.45	20.91	13.8	13.29	TRUE	2.093	0.821	TRUE	4.774	3.543e-07	TRUE	4.23	0.0001685
AT5G49465	transposable element gene	1.279	0.004031	0.005569	0.008437	24.24	14.84	6.742	13.39	FALSE	-2.432	NA	TRUE	4.774	2.743e-06	TRUE	3.82	0.007887
AT3G24675	transposable element gene	3.837	3.375	5.093	8.505	105.6	96.08	29.46	51.87	TRUE	0.8314	0.9089	TRUE	4.769	1.347e-23	TRUE	3.458	1.81e-09
AT5G33270	transposable element gene	1.97	0.007887	0.3395	2.43	27.57	41.75	15.28	28.5	FALSE	-0.2315	NA	TRUE	4.721	6.21e-11	TRUE	4.055	2.701e-06
AT2G04970	transposable element gene	7.01	0.4725	5.152	3.293	82.46	81.93	43.75	76.5	TRUE	0.5665	1	TRUE	4.72	9.18e-21	TRUE	4.27	1.162e-15
AT3G42182	transposable element gene	3.837	0.005614	10.19	4.86	62.18	37.88	7.987	18.48	TRUE	2.074	0.4977	TRUE	4.713	2.297e-13	TRUE	2.775	0.005108
AT3G24680	transposable element gene	0.004285	2.25	5.093	1.215	35.53	32.59	9.258	14.22	TRUE	1.447	0.8633	TRUE	4.704	1.39e-10	TRUE	3.168	0.005093
AT2G05640	transposable element gene	1.279	0.005831	2.546	0.005805	17.77	18.94	9.258	10.04	FALSE	1.154	NA	TRUE	4.681	1.784e-06	TRUE	3.759	0.007598
AT2G15700	transposable element gene	1.279	0.008009	0.003614	0.004222	16.96	19.76	20.2	26.77	FALSE	-2.432	NA	TRUE	4.681	1.966e-06	TRUE	5.032	1.901e-08
AT4G07856	transposable element gene	0.00656	1.125	0.8488	0.004171	19.78	17.2	22.35	44.17	FALSE	-0.2084	NA	TRUE	4.681	5.882e-06	TRUE	5.544	4.261e-11
AT4G08375	transposable element gene	0.006262	1.125	0.8488	0.008725	24.23	12.35	18.52	13.89	FALSE	-0.2084	NA	TRUE	4.681	5.932e-06	TRUE	4.513	2.885e-05
AT2G38195	RING/U-box superfamily protein	4.029	1.069	4.965	8.566	59.75	67.78	30.89	39.05	TRUE	1.39	0.7597	TRUE	4.663	1.726e-18	TRUE	3.812	2.133e-09
AT3G30844	transposable element gene	6.396	13.5	5.559	4.86	212.7	307.1	224.3	351.4	TRUE	-0.8723	0.8145	TRUE	4.655	4.757e-38	TRUE	4.805	2.847e-40
AT5G07550	glycine-rich protein 19	2.558	8.999	16.13	12.15	134.9	170.5	25.25	46.02	TRUE	1.257	0.5063	TRUE	4.643	1.406e-23	TRUE	2.551	2.193e-05
AT2G13830	transposable element gene	3.837	1.125	4.244	4.86	62.18	62.66	38.97	55.18	TRUE	0.8728	0.9675	TRUE	4.635	1.574e-17	TRUE	4.226	2.641e-13
AT4G20180	transposable element gene	4.055	5.118	3.2	0.0729	133.8	108.7	231.1	238.4	TRUE	-1.206	0.7542	TRUE	4.631	3.198e-31	TRUE	5.581	1.604e-52
AT3G54730		42.43	68.45	80.67	99.37	1357	1430	511.3	585.1	TRUE	0.6514	0.1896	TRUE	4.627	3.566e-113	TRUE	3.281	3.649e-56
AT5G33395	transposable element gene	4.055	12.37	13.62	19.44	202.5	216.5	56.94	70.28	TRUE	0.9213	0.5432	TRUE	4.625	3.535e-42	TRUE	2.91	1.265e-12
AT1G61510	transposable element gene	3.901	1.125	7.486	3.098	64.1	56.51	40.26	44.43	TRUE	1.277	0.8194	TRUE	4.587	3.179e-18	TRUE	4.077	1.299e-12
AT1G42110	transposable element gene	0.008907	1.395	3.395	1.373	11.23	23.17	4.671	15.44	TRUE	1.842	0.9094	TRUE	4.583	5.502e-05	TRUE	3.82	0.01139
AT2G13270	transposable element gene	1.279	0.007743	0.8488	1.215	16.22	18.12	2.525	10.88	FALSE	0.6282	NA	TRUE	4.583	5.889e-06	TRUE	3.243	0.1006
AT4G28970	transposable element gene	0.2686	1.125	0.8488	0.0486	16.85	17.16	13.04	13.89	FALSE	-0.2084	NA	TRUE	4.583	1.889e-06	TRUE	4.23	0.0001081
AT3G29792	transposable element gene	0.006844	1.125	0.8488	0.007666	15.34	18.12	10.1	10.88	FALSE	-0.2084	NA	TRUE	4.548	7.424e-06	TRUE	3.878	0.003017
AT4G08405	transposable element gene	0.8187	0.002817	0.004389	0.4496	17.05	16.61	31.37	18.72	FALSE	-2.432	NA	TRUE	4.548	1.232e-05	TRUE	5.107	1.154e-08
AT2G15555	other RNA	0.004034	6.749	2.546	2.43	88.03	84	101.9	114.6	TRUE	-0.5005	0.9985	TRUE	4.536	7.513e-28	TRUE	4.867	2.823e-34
AT4G04525	transposable element gene	0.008703	1.125	1.698	3.645	10.5	22.23	18.52	28.86	FALSE	1.842	NA	TRUE	4.513	2.117e-05	TRUE	5.032	4.744e-08
AT5G35920	cytochrome P450, family 79, subfamily A, polypeptide 4 pseudogene	1.279	0.003414	0.005519	0.005991	16.96	15.65	3.367	8.366	FALSE	-2.432	NA	TRUE	4.513	1.501e-05	TRUE	3.055	0.2082
AT5G35935	transposable element gene	30.7	25.87	540.7	490.9	640.4	633.3	558.9	536.3	TRUE	4.202	3.634e-69	TRUE	4.495	1.409e-83	TRUE	4.277	2.748e-74
AT2G11430	transposable element gene	6.217	3.903	4.414	2.041	116.5	104.8	107.8	171.5	TRUE	-0.4384	0.975	TRUE	4.494	1.943e-22	TRUE	4.831	1.231e-26
AT1G33817	transposable element gene	3.837	2.25	2.546	0.006929	62.18	76.59	7.575	12.55	FALSE	-0.9361	NA	TRUE	4.479	1.118e-18	TRUE	1.71	0.2245
AT1G35735	transposable element gene	4.208	4.5	5.67	7.29	78.11	113.2	94.23	116.1	TRUE	0.6165	0.9503	TRUE	4.47	3.137e-23	TRUE	4.612	7.361e-25
AT3G32917	transposable element gene	0.009393	2.25	2.546	1.215	31.46	26.17	20.73	46.36	FALSE	0.6793	NA	TRUE	4.463	3.099e-08	TRUE	4.673	2.537e-09
AT3G29648	transposable element gene	2.111	0.003344	0.004691	1.215	33.34	24.16	14.36	32.08	FALSE	-1.068	NA	TRUE	4.442	1.758e-08	TRUE	4.135	1.757e-06
AT5G28235	Ulp1 protease family protein	0.5756	1.676	0.003631	4.289	17.74	12.89	7.819	4.811	TRUE	1.539	0.9054	TRUE	4.439	1.917e-05	TRUE	3.152	0.04869
AT3G30837	transposable element gene	1.279	0.008224	0.8488	0.008854	13.04	17.51	9.578	15.54	FALSE	-0.2084	NA	TRUE	4.401	1.708e-05	TRUE	4.138	0.0003184
AT5G28826	transposable element gene	2.558	0.002863	1.698	1.215	32.97	21.89	21.14	43.08	FALSE	0.2946	NA	TRUE	4.401	4.533e-09	TRUE	4.6	2.34e-10
AT5G35207	transposable element gene	0.005608	7.874	2.546	4.86	83.18	98.82	94.27	89.52	TRUE	-0.2514	1	TRUE	4.401	4.883e-24	TRUE	4.415	1.76e-24
AT2G13860	transposable element gene	9.287	11.76	5.924	3.086	225.5	209.6	173.4	254.6	TRUE	-1.006	0.7426	TRUE	4.4	1.636e-36	TRUE	4.378	4.578e-36
AT3G30703	transposable element gene	2.558	0.1125	0.05093	0.008828	24.54	30.81	23.34	46.83	FALSE	-3.291	NA	TRUE	4.379	2.428e-08	TRUE	4.743	7.834e-11
AT2G13430		0.3326	1.035	1.341	0.4617	14	15.32	7.592	12.14	FALSE	0.6282	NA	TRUE	4.362	7.801e-05	TRUE	3.82	0.005893
AT5G41830	RNI-like superfamily protein	25.58	34.87	34.8	18.23	575	655.5	956	1036	TRUE	-0.1249	0.9847	TRUE	4.327	2.172e-74	TRUE	5.023	1.609e-101
AT2G13770		0.006583	5.624	5.61	3.111	68.15	49.81	81.58	88.53	TRUE	0.7142	0.9288	TRUE	4.24	1.493e-14	TRUE	4.775	3.354e-20
AT5G45095		31.98	37.12	27.16	24.3	662.2	631.5	163.3	239.3	TRUE	-0.416	0.837	TRUE	4.216	1.118e-67	TRUE	2.532	2.616e-22
AT2G01840	transposable element gene	2.558	10.12	7.639	3.645	118.7	126.8	38.72	52.71	TRUE	-0.132	1	TRUE	4.195	4.372e-28	TRUE	2.773	3.688e-09
AT4G06588	transposable element gene	1.727	0.004541	0.005528	0.004379	12.7	13.07	11.22	22.57	FALSE	-2.432	NA	TRUE	4.193	0.0002897	TRUE	4.55	5.636e-06
AT5G32103	transposable element gene	1.279	0.008068	0.003491	0.007306	10.5	15.65	10.94	15.9	FALSE	-2.432	NA	TRUE	4.193	0.0002979	TRUE	4.23	0.0001697
AT5G35050	Domain of unknown function (DUF1985)	0.003927	1.125	1.698	1.215	12.11	14	5.05	9.203	FALSE	1.154	NA	TRUE	4.193	0.0002992	TRUE	3.329	0.01997
AT2G04670	transposable element gene	9.095	6.806	4.057	8.688	150.6	134.3	232.1	323.1	TRUE	-0.3685	0.9897	TRUE	4.172	8.26e-30	TRUE	5.136	4.552e-50
AT4G08091	transposable element gene	2.558	1.35	8.488	4.86	27.21	41.07	40.54	49.3	TRUE	1.884	0.393	TRUE	4.164	2.206e-11	TRUE	4.552	2.454e-15
AT2G06490	transposable element gene	0.004732	1.125	0.003264	2.43	12.11	13.18	11.78	14.22	FALSE	0.6282	NA	TRUE	4.148	0.0002351	TRUE	4.185	0.0002153
AT3G44500	transposable element gene	0.4093	0.6412	0.331	0.0972	13.07	12.52	6.767	15.26	FALSE	-2.432	NA	TRUE	4.148	0.0005004	TRUE	3.934	0.00292
AT3G31630	transposable element gene	2.622	2.239	3.667	4.265	43.6	45.47	56.09	70.08	TRUE	0.7082	0.9588	TRUE	4.147	1.391e-13	TRUE	4.656	1.715e-19
AT2G34655		104.9	123.7	179.9	151.9	2010	2044	962.9	1151	TRUE	0.5507	0.2349	TRUE	4.139	4.296e-105	TRUE	3.2	2.625e-64
AT4G03650	transposable element gene	2.955	0.2362	0.02546	1.798	22.4	23.4	38.58	58.38	FALSE	-1.068	NA	TRUE	4.122	5.502e-07	TRUE	5.208	7.303e-16
AT3G27040	Meprin and TRAF (MATH) homology domain-containing protein	1.279	0.008237	0.004818	0.007075	12.11	12.35	1.683	7.53	FALSE	-2.432	NA	TRUE	4.101	0.0006319	TRUE	2.715	0.3733
AT5G39493	Plant self-incompatibility protein S1 family	0.008953	1.125	0.002181	2.43	10.5	14	0.004725	3.347	FALSE	0.6282	NA	TRUE	4.101	0.0005915	TRUE	1.32	0.9814
AT3G30843	transposable element gene	2.187	8.999	4.897	4.86	87.14	120.5	86.02	145	TRUE	-0.254	1	TRUE	4.086	6.892e-20	TRUE	4.241	2.034e-21
AT3G33166	transposable element gene	1.279	1.125	0.8488	3.645	21.81	22.23	19.63	22.59	FALSE	0.6793	NA	TRUE	4.07	2.499e-07	TRUE	3.998	1.047e-06
AT5G28773	transposable element gene	5.117	3.375	3.395	2.43	58.15	86.47	18.52	23.43	TRUE	-0.4648	0.9679	TRUE	4.068	6.338e-14	TRUE	2.291	0.002511
AT1G34310	auxin response factor 12	5.117	1.89	3.395	6.075	73.26	50.17	34.53	35.67	TRUE	0.3139	1	TRUE	4.064	9.745e-14	TRUE	3.251	1.952e-07
AT2G06885	transposable element gene	1.279	0.007768	0.8488	2.43	10.5	13.18	9.258	13.39	FALSE	1.154	NA	TRUE	4.053	0.0008464	TRUE	3.988	0.001941
AT2G07395	transposable element gene	0.003426	1.125	0.00312	2.43	10.5	13.36	7.213	9.68	FALSE	0.6282	NA	TRUE	4.053	0.0005905	TRUE	3.63	0.0158
AT4G04290	transposable element gene	1.279	0.004133	2.402	1.215	11.27	12.35	7.474	15.06	FALSE	1.539	NA	TRUE	4.053	0.000908	TRUE	3.988	0.002058
AT5G33050	transposable element gene	0.4093	1.125	0.006058	1.215	9.215	14.82	8.417	8.668	FALSE	-0.2084	NA	TRUE	4.053	0.0006022	TRUE	3.56	0.02535
AT5G34895	transposable element gene	0.5884	0.7649	1.613	1.422	11.83	11.81	5.967	6.618	FALSE	1.154	NA	TRUE	4.053	0.0007894	TRUE	3.152	0.05114
AT5G45605	transposable element gene	1.279	0.004371	0.8488	0.005864	13.13	10.41	4.73	4.501	FALSE	-0.2084	NA	TRUE	4.053	0.0008025	TRUE	2.715	0.4691
AT5G41840	F-box/RNI-like superfamily protein	1.279	3.375	5.093	4.86	38.72	44.47	66.42	63.33	TRUE	1.021	0.8529	TRUE	4.052	1.818e-12	TRUE	4.694	9.175e-20
AT2G06890	transposable element gene	11.51	8.999	12.68	16.88	158.9	176	161	246.6	TRUE	0.5045	0.8925	TRUE	4.026	8.014e-28	TRUE	4.308	1.115e-32
AT3G29784	transposable element gene	2.558	2.25	6.79	6.075	44.43	37.05	2.525	8.366	TRUE	1.39	0.6746	TRUE	4.023	9.122e-09	TRUE	1.148	0.79
AT5G31719	transposable element gene	3.006	0.7087	1.392	1.154	24.91	37.19	15.55	23.14	FALSE	-0.2404	NA	TRUE	4.021	6.584e-10	TRUE	3.339	1.927e-05
AT4G05585	transposable element gene	12.24	12.7	19.63	19.06	196.8	211.5	227.2	301.5	TRUE	0.6272	0.7597	TRUE	4.01	1.851e-36	TRUE	4.381	5.048e-45
AT2G12250	transposable element gene	0.00823	1.125	1.969	1.215	9.732	13.45	11.81	31.22	FALSE	1.154	NA	TRUE	4.003	0.0009116	TRUE	4.898	2.929e-08
AT3G30450	transposable element gene	0.4221	1.327	1.91	0.2066	14.05	9.314	7.676	11.45	FALSE	0.6282	NA	TRUE	4.003	0.001385	TRUE	3.759	0.007895
AT5G27810	MADS-box transcription factor family protein	0.00648	1.125	4.244	2.43	12.92	9.882	6.733	3.347	TRUE	2.306	0.7249	TRUE	4.003	0.001588	TRUE	2.837	0.1908
AT5G03090		2.558	6.749	9.337	9.72	75.79	80.73	32.82	44.69	TRUE	0.9677	0.7853	TRUE	3.997	4.97e-21	TRUE	2.979	3.231e-09
AT5G30450	transposable element gene	2.558	2.25	5.941	4.86	41.19	39.04	28.62	33.41	TRUE	1.155	0.7861	TRUE	3.994	1.183e-12	TRUE	3.63	1.389e-09
AT1G36922		0.006574	2.194	0.8488	0.006451	18.57	23.06	15.15	21.75	FALSE	-1.068	NA	TRUE	3.988	8.454e-07	TRUE	3.815	7.61e-06
AT2G05350		1.279	4.5	2.546	1.215	47.65	50.23	14.31	14.22	TRUE	-0.5514	0.9959	TRUE	3.977	8.666e-14	TRUE	2.207	0.02049
AT4G04560	transposable element gene	0.003278	5.624	1.307	1.215	39.57	56.82	20.2	37.65	TRUE	-0.9361	0.9959	TRUE	3.953	3.65e-12	TRUE	3.222	1.442e-06
AT1G32840	transposable element gene	0.307	1.597	0.1613	1.689	10.44	11.49	3.703	17.65	FALSE	-0.2084	NA	TRUE	3.951	0.002277	TRUE	3.878	0.003303
AT1G35186	transposable element gene	1.279	0.008212	1.698	4.86	12.11	9.882	5.892	4.183	TRUE	2.093	0.7245	TRUE	3.951	0.002385	TRUE	2.837	0.3732
AT3G33595	transposable element gene	0.003317	1.125	0.002458	0.008656	13.6	8.416	5.799	17.67	FALSE	-2.432	NA	TRUE	3.951	0.002952	TRUE	4.04	0.001792
AT2G13450		2.558	2.25	4.244	3.645	34.98	42	23.79	36.27	TRUE	0.7082	0.9598	TRUE	3.934	2.88e-10	TRUE	3.571	7.119e-08
AT5G26236	transposable element gene	0.857	1.125	0.9761	0.0972	22.14	18	33.54	31.6	FALSE	-1.068	NA	TRUE	3.93	6.246e-06	TRUE	4.637	1.497e-10
AT2G10490	transposable element gene	0.07675	3.487	5.695	4.909	32.45	25.73	35.14	43.66	TRUE	1.544	0.661	TRUE	3.923	7.518e-10	TRUE	4.366	5.744e-14
AT2G38220	RING/U-box superfamily protein	10.98	7.233	27.82	22.02	145.3	123.6	48.3	86.77	TRUE	1.491	0.14	TRUE	3.888	1.927e-21	TRUE	2.894	1.268e-10
AT3G57586	transposable element gene	8.954	10.12	2.546	3.645	139.6	143.1	36.19	62.63	TRUE	-1.632	0.3964	TRUE	3.868	1.233e-23	TRUE	2.355	4.878e-07
AT2G14130	transposable element gene	0.3454	0.6299	2.063	0.3281	10.64	9.882	19.84	33.01	FALSE	0.6282	NA	TRUE	3.841	0.004608	TRUE	5.201	5.929e-10
AT2G19140	transposable element gene	2.558	0.005278	2.546	1.215	18.57	18.12	6.733	7.53	FALSE	0.6793	NA	TRUE	3.808	4.487e-05	TRUE	2.458	0.1523
AT3G30803	transposable element gene	4.631	10.37	8.921	23.09	105.7	114.7	198.6	209.1	TRUE	0.9341	0.5137	TRUE	3.802	3.738e-25	TRUE	4.69	9.95e-43
AT5G26270		277.2	297	426	427.7	3901	4057	1340	1722	TRUE	0.5676	0.07242	TRUE	3.788	3.403e-100	TRUE	2.411	2.821e-43
AT5G32566	transposable element gene	5.372	13.36	4.354	15.1	117.7	150	57.95	122.3	TRUE	-0.1703	1	TRUE	3.787	6.63e-27	TRUE	3.219	1.535e-17
AT2G06930	transposable element gene	1.279	0.008377	0.006273	0.006673	9.691	9.882	6.733	15.9	FALSE	-2.432	NA	TRUE	3.783	0.009391	TRUE	3.988	0.002402
AT1G33130	transposable element gene	0.2686	3.656	2.487	0.8262	28.15	23.65	36.72	45	FALSE	0.1443	NA	TRUE	3.774	1.56e-08	TRUE	4.426	1.081e-14
AT5G28715	transposable element gene	6.306	6.221	3.455	0.3524	89.47	89.23	91.78	149.3	TRUE	-1.654	0.5037	TRUE	3.737	5.692e-18	TRUE	4.168	2.018e-23
AT4G07490	transposable element gene	1.279	0.006166	4.142	3.657	12.12	6.588	9.957	8.392	TRUE	2.492	0.6154	TRUE	3.722	0.007358	TRUE	3.696	0.01112
AT5G29408	transposable element gene	0.005719	1.327	0.003546	0.003579	6.445	12.59	15.66	21.25	FALSE	-2.432	NA	TRUE	3.722	0.006073	TRUE	4.686	5.781e-07
AT5G30470	transposable element gene	1.279	0.003413	2.546	0.005825	9.707	9.059	6.977	13.39	FALSE	1.154	NA	TRUE	3.722	0.007065	TRUE	3.82	0.004156
AT3G24542	Beta-galactosidase related protein	1.279	3.375	3.395	6.075	28.02	38.19	28.45	35.06	TRUE	0.8728	0.9112	TRUE	3.72	1.5e-09	TRUE	3.669	2.022e-09
AT2G04980	transposable element gene	0.7931	0.7312	0.5517	0.3402	13.86	20.73	16.7	20.29	FALSE	-1.068	NA	TRUE	3.71	1.526e-05	TRUE	3.815	5.386e-06
AT2G06590	transposable element gene	0.678	1.024	0.1188	1.094	18.88	14.5	15.92	23.27	FALSE	-1.068	NA	TRUE	3.675	7.123e-05	TRUE	3.91	3.742e-06
AT5G27902	transposable element gene	0.4349	2.25	2.02	1.337	14	19.36	12.85	15.18	FALSE	0.2946	NA	TRUE	3.675	4.418e-05	TRUE	3.403	0.0008256
AT3G44006		0.008521	1.125	0.003714	1.215	8.076	9.882	0.006077	3.347	FALSE	-0.2084	NA	TRUE	3.659	0.01342	TRUE	1.32	0.9814
AT4G06517	transposable element gene	0.6012	1.339	1.944	2.066	7.575	10.92	12.76	11.44	FALSE	1.539	NA	TRUE	3.659	0.0112	TRUE	4.09	0.0006373
AT4G06622	transposable element gene	1.548	0.3375	1.426	0.003679	8.577	9.265	5.404	8.668	FALSE	0.6282	NA	TRUE	3.659	0.01042	TRUE	3.243	0.09013
AT1G33840	Protein of unknown function (DUF567)	21.75	27	21.22	17.33	270.5	349.9	317.2	367	TRUE	-0.3305	0.9247	TRUE	3.652	1.406e-39	TRUE	3.796	8.888e-43
AT3G32389	transposable element gene	0.005406	2.362	2.742	0.1944	20.27	12.46	13.04	20.82	FALSE	0.2946	NA	TRUE	3.64	4.232e-05	TRUE	3.679	2.387e-05
AT2G15810	transposable element gene	30.7	29.25	29.71	24.3	291.5	448.8	143.9	345.5	TRUE	-0.1223	0.9993	TRUE	3.62	1.058e-27	TRUE	3.028	4.467e-19
AT2G06400	transposable element gene	2.558	0.006088	5.093	3.645	13.73	18.12	7.575	14.22	TRUE	1.797	0.7047	TRUE	3.603	0.0001321	TRUE	3.063	0.01175
AT4G04105	transposable element gene	2.558	0.003735	0.8488	0.007211	16.15	15.34	11.46	14.62	FALSE	-1.068	NA	TRUE	3.603	7.532e-05	TRUE	3.314	0.001023
AT5G28923	transposable element gene	2.418	0.2025	4.363	2.187	11.39	20.6	19.55	25.28	TRUE	1.447	0.8596	TRUE	3.603	0.0001538	TRUE	4.082	2.496e-07
AT5G41660		1.279	1.125	1.698	1.215	14.54	17.29	10.94	12.55	FALSE	0.2946	NA	TRUE	3.603	4.711e-05	TRUE	3.168	0.00308
AT3G28955	transposable element gene	0.006512	1.125	0.005417	1.215	7.268	9.882	0.8417	2.51	FALSE	-0.2084	NA	TRUE	3.593	0.02095	FALSE	1.32	NA
AT4G07494	transposable element gene	1.279	0.003497	0.005803	1.215	11.31	5.765	9.258	19.24	FALSE	-0.2084	NA	TRUE	3.593	0.01761	TRUE	4.317	9.307e-05
AT2G40955		55.04	39.91	91.6	39.65	512.2	617.3	198.4	291.9	TRUE	0.5924	0.6675	TRUE	3.592	1.422e-35	TRUE	2.391	1.932e-15
AT3G48523	transposable element gene	1.279	4.5	2.546	0.005471	30.69	43.95	4.208	18.41	TRUE	-0.9361	0.9369	TRUE	3.579	4.333e-07	TRUE	1.878	0.1418
AT3G31908		1.279	1.125	1.375	0.003521	12.11	18.93	3.367	6.693	FALSE	-0.2315	NA	TRUE	3.566	0.0001667	TRUE	1.966	0.5586
AT3G32920	P-loop containing nucleoside triphosphate hydrolases superfamily protein	1.279	1.125	0.01698	0.006079	16.15	14.82	3.367	6.693	FALSE	-3.291	NA	TRUE	3.566	0.0001456	TRUE	1.966	0.5568
AT5G45570	Ulp1 protease family protein	8.379	9.573	6.79	6.646	114.2	114.8	29.47	42.6	TRUE	-0.5504	0.9369	TRUE	3.559	3.835e-27	TRUE	1.9	4.194e-05
AT3G29076	transposable element gene	6.588	12.54	12.83	12.39	112	113.6	104.6	131.7	TRUE	0.3788	0.9356	TRUE	3.543	2.022e-21	TRUE	3.605	2.288e-22
AT4G10580	transposable element gene	14.79	14.92	16.71	8.931	196.9	154	257	313.8	TRUE	-0.1479	1	TRUE	3.543	7.513e-28	TRUE	4.242	5.695e-42
AT1G36240	Ribosomal protein L7Ae/L30e/S12e/Gadd45 family protein	1.279	1.125	0.002236	0.004531	8.884	21.41	9.258	16.73	FALSE	-3.291	NA	TRUE	3.528	0.0001722	TRUE	3.314	0.001333
AT4G09316	transposable element gene	0.004682	1.125	0.006231	0.007744	4.846	11.53	4.208	6.936	FALSE	-2.432	NA	TRUE	3.523	0.03378	TRUE	2.95	0.1323
AT5G30480	transposable element gene	2.712	6.457	10.19	3.73	55.46	56.91	40.41	57.23	TRUE	0.632	0.9532	TRUE	3.522	6.079e-15	TRUE	3.312	3.496e-12
AT5G24240	Phosphatidylinositol 3- and 4-kinase ;Ubiquitin family protein	59.92	60.68	84.72	67.86	686.2	700.7	1211	1283	TRUE	0.3661	0.7445	TRUE	3.518	1.889e-69	TRUE	4.364	6.638e-107
AT5G35375		1.279	2.25	1.698	2.43	21	22.11	25.83	18.46	FALSE	0.1443	NA	TRUE	3.503	4.981e-06	TRUE	3.543	2.944e-06
AT1G37057	transposable element gene	1.279	1.125	0.8488	0.004777	15.7	14.17	6.733	8.617	FALSE	-1.068	NA	TRUE	3.489	0.0001702	TRUE	2.539	0.1011
AT3G30410	transposable element gene	2.558	1.125	2.546	1.215	19.38	23.21	16.83	30.12	FALSE	0.1443	NA	TRUE	3.476	8.227e-06	TRUE	3.622	1.388e-06
AT2G15750	transposable element gene	3.837	3.375	2.546	3.645	33.92	47.76	31.98	35.14	FALSE	-0.25	NA	TRUE	3.461	2.333e-08	TRUE	3.181	6.699e-07
AT3G30780	transposable element gene	0.4477	3.375	0.8488	0.007858	25.81	15.79	46.1	37.46	FALSE	-1.603	NA	TRUE	3.448	5.159e-06	TRUE	4.455	7.695e-15
AT5G43800	transposable element gene	2.558	0.005596	0.003447	3.645	12.92	15.65	11.78	11.71	FALSE	0.2946	NA	TRUE	3.448	0.0002131	TRUE	3.168	0.003181
AT4G03710	transposable element gene	24.12	15.7	18.07	23.04	214.7	214.5	310.5	341.4	TRUE	0.01705	1	TRUE	3.433	1.325e-35	TRUE	4.036	2.828e-52
AT2G15200	transposable element gene	0.08954	2.182	0.5262	3.038	12.56	14.43	6.607	11.62	FALSE	0.2946	NA	TRUE	3.407	0.0005135	TRUE	2.825	0.03422
AT5G28810	Domain of unknown function (DUF1985)	2.072	1.125	0.8488	0.007013	19.72	20.52	27.43	35.26	FALSE	-1.603	NA	TRUE	3.39	1.078e-05	TRUE	4.041	2.755e-10
AT1G42377	transposable element gene	1.279	0.007793	0.8488	0.005099	7.268	7.412	9.578	12.56	FALSE	-0.2084	NA	TRUE	3.374	0.06695	TRUE	3.934	0.003192
AT3G30400	transposable element gene	1.279	0.003772	2.546	2.418	5.637	8.894	6.717	2.51	FALSE	1.842	NA	TRUE	3.374	0.06681	TRUE	2.715	0.3696
AT3G30418	transposable element gene	1.279	0.06749	2.835	0.2309	10.55	3.788	3.687	8.467	FALSE	1.154	NA	TRUE	3.374	0.06024	TRUE	3.055	0.1968
AT4G06544	transposable element gene	0.007077	1.181	0.01698	0.006616	8.932	5.386	6.388	15.46	FALSE	-2.432	NA	TRUE	3.374	0.06002	TRUE	3.934	0.001485
AT5G34835	transposable element gene	1.279	0.005413	2.546	1.215	8.617	6.053	8.459	6.819	FALSE	1.539	NA	TRUE	3.374	0.05846	TRUE	3.41	0.0387
AT5G35205	transposable element gene	11.51	7.863	11.88	6.063	103.4	97.17	162.4	142.2	TRUE	-0.01226	1	TRUE	3.372	2.706e-19	TRUE	3.974	6.671e-29
AT2G10280	transposable element gene	3.965	0.225	9.218	3.378	14.77	24.42	15.39	23.59	TRUE	1.884	0.6394	TRUE	3.361	2.762e-05	TRUE	3.339	3.854e-05
AT2G13160	transposable element gene	3.083	0.7762	1.935	3.025	20	18.89	49.24	72.21	FALSE	0.1443	NA	TRUE	3.361	1.282e-05	TRUE	4.98	2.551e-21
AT4G10990	transposable element gene	1.279	2.25	1.698	2.43	16.15	23.06	7.558	10.04	FALSE	0.1443	NA	TRUE	3.361	5.518e-05	TRUE	2.219	0.1147
AT5G36655	transposable element gene	1.752	1.969	1.715	0.8505	16.81	22.16	35.27	38.96	FALSE	-0.2404	NA	TRUE	3.361	1.211e-05	TRUE	4.287	3.773e-13
AT2G05950	transposable element gene	3.837	8.999	16.13	20.66	58.15	75.76	35.35	53.55	TRUE	1.431	0.2159	TRUE	3.321	4.015e-14	TRUE	2.733	1.859e-08
AT2G10640	transposable element gene	5.002	0.7424	2.784	1.968	25.51	36.57	15.17	27.55	TRUE	-0.248	0.9985	TRUE	3.321	1.084e-08	TRUE	2.788	3.27e-05
AT3G23725	transposable element gene	29.32	37.66	33.03	27.12	341	322.2	190.4	287.3	TRUE	-0.1364	0.9897	TRUE	3.301	1.245e-33	TRUE	2.828	5.314e-24
AT1G35300	transposable element gene	0.008251	1.361	1.791	2.43	9.231	4.76	13.42	17.3	FALSE	1.539	NA	TRUE	3.293	0.05641	TRUE	4.438	1.156e-05
AT1G44318	Aldolase superfamily protein	0.003603	1.125	2.546	3.645	4.846	9.059	5.892	1.673	FALSE	2.093	NA	TRUE	3.293	0.07347	TRUE	2.433	0.3723
AT2G07260	transposable element gene	1.727	0.225	0.1019	0.1094	7.43	6.399	2.466	9.354	FALSE	-2.432	NA	TRUE	3.293	0.09364	TRUE	3.055	0.2039
AT3G30440	transposable element gene	0.4733	0.8324	0.6366	0.2187	8.585	5.056	10.37	12.64	FALSE	-0.2084	NA	TRUE	3.293	0.06263	TRUE	3.988	0.001694
AT4G07868		1.279	0.005584	1.698	0.007724	8.884	4.941	3.367	3.347	FALSE	0.6282	NA	TRUE	3.293	0.09364	TRUE	2.269	0.4783
AT4G08013	transposable element gene	0.009529	1.125	1.698	1.215	5.653	8.235	13.47	6.685	FALSE	1.154	NA	TRUE	3.293	0.06184	TRUE	3.82	0.004201
AT5G44270	TPX2 (targeting protein for Xklp2) protein family	6.396	11.25	12.73	4.86	75.11	102.1	54.71	90.31	TRUE	0.0795	1	TRUE	3.283	1.885e-13	TRUE	2.998	1.535e-10
AT1G32830	transposable element gene	2.277	6.333	2.869	0.4253	29.31	66.24	27.46	40.03	TRUE	-1.59	0.7151	TRUE	3.272	2.395e-08	TRUE	2.796	8.851e-06
AT2G15800	transposable element gene	21.8	20.25	24.65	15.8	156.7	246.5	117	183.9	TRUE	0.002653	1	TRUE	3.255	2.239e-26	TRUE	2.839	5.559e-19
AT5G33251		3.837	7.874	5.093	6.075	54.11	61.76	36.19	56.06	TRUE	-0.12	1	TRUE	3.248	2.909e-13	TRUE	2.921	6.94e-10
AT1G24370	transposable element gene	6.396	2.25	6.272	10.27	38.43	42.43	38.78	41.15	TRUE	0.819	0.8656	TRUE	3.246	6.584e-10	TRUE	3.213	6.433e-10
AT3G32030	Terpenoid cyclases/Protein prenyltransferases superfamily protein	51.14	55.03	51.72	80.18	515.2	492.2	474.7	423.3	TRUE	0.252	0.8497	TRUE	3.239	6.032e-46	TRUE	3.072	7.043e-41
AT5G34834	transposable element gene	1.279	2.25	3.395	3.645	21.81	14	20.2	34.3	TRUE	0.9117	0.948	TRUE	3.236	5.95e-05	TRUE	3.836	1.285e-08
AT3G30670	transposable element gene	0.55	1.282	3.225	1.713	6.719	6.687	6.624	8.316	TRUE	1.842	0.9054	TRUE	3.207	0.08381	TRUE	3.41	0.03746
AT4G05505	transposable element gene	0.008436	1.125	0.8488	1.215	6.953	5.765	9.258	17.57	FALSE	0.6282	NA	TRUE	3.207	0.08293	TRUE	4.23	9.307e-05
AT5G28593	transposable element gene	1.279	0.005356	0.002384	0.008134	4.038	9.059	5.892	7.27	FALSE	-2.432	NA	TRUE	3.207	0.09324	TRUE	3.243	0.09644
AT1G34660	transposable element gene	2.558	2.643	1.647	2.321	21.72	23.77	7.743	10.07	FALSE	-0.2451	NA	TRUE	3.19	9.17e-06	TRUE	1.827	0.2017
AT1G36680	transposable element gene	10.23	32.62	30.56	23.09	183.9	221.7	144	155.6	TRUE	0.3098	0.918	TRUE	3.187	3.665e-28	TRUE	2.751	7.163e-20
AT4G06698	transposable element gene	22.3	18.61	40.38	16.82	171.7	198.7	122.3	192.6	TRUE	0.6031	0.7378	TRUE	3.178	7.15e-29	TRUE	2.943	4.627e-24
AT3G46487	transposable element gene	129.6	150.1	189	188.5	1199	1334	537	901.8	TRUE	0.4312	0.4835	TRUE	3.175	5.944e-51	TRUE	2.361	1.327e-28
AT2G06240	transposable element gene	3.837	0.005914	1.698	2.43	14.42	19.79	13.47	11.71	FALSE	0.1443	NA	TRUE	3.169	0.0002992	TRUE	2.728	0.005456
AT1G35730	pumilio 9	6.396	5.624	5.941	4.86	50.07	58.47	50.5	84.5	TRUE	-0.12	1	TRUE	3.154	3.452e-12	TRUE	3.47	1.167e-15
AT2G14650	transposable element gene	8.404	6.333	1.876	8.542	74.54	64.4	66.78	97.15	TRUE	-0.7729	0.9243	TRUE	3.135	9.875e-14	TRUE	3.374	2.028e-16
AT4G17587	transposable element gene	6.396	8.155	5.347	5.541	54.92	73.1	90.34	110.5	TRUE	-0.3777	0.9888	TRUE	3.134	1.682e-13	TRUE	3.781	6.235e-22
AT4G15590	transposable element gene	1.279	1.125	0.00456	0.007361	9.691	13.18	8.417	15.9	FALSE	-3.291	NA	TRUE	3.13	0.003798	TRUE	3.219	0.002262
AT4G08020	transposable element gene	2.558	4.5	3.395	2.43	39.57	24.71	27.98	26.45	TRUE	-0.25	1	TRUE	3.123	2.853e-07	TRUE	2.883	4.325e-06
AT3G30749	transposable element gene	0.00861	1.125	0.004643	0.008568	6.703	5.748	5.58	8.492	FALSE	-2.432	NA	TRUE	3.115	0.04829	TRUE	3.329	0.01825
AT3G32895	transposable element gene	0.008921	1.125	0.05093	1.215	3.109	9.125	2.071	4.752	FALSE	-0.2084	NA	TRUE	3.115	0.0732	TRUE	2.269	0.5092
AT4G08691		5.117	4.5	11.88	9.72	49.26	35.41	33.67	52.71	TRUE	1.176	0.6165	TRUE	3.115	5.179e-10	TRUE	3.141	5.524e-10
AT3G28899		14.07	20.25	19.52	12.15	163.1	137.5	195.3	170.7	TRUE	-0.07336	1	TRUE	3.107	2.211e-23	TRUE	3.388	3.229e-28
AT5G32312	transposable element gene	1.228	1.912	2.767	2.175	12.6	19.45	7.306	23.35	FALSE	0.4477	NA	TRUE	3.1	0.0003699	TRUE	3.028	0.0002549
AT5G35575	transposable element gene	2.123	1.125	0.5262	3.524	19.11	13.58	12.4	19.95	FALSE	0.1443	NA	TRUE	3.1	0.0009054	TRUE	3.103	0.0008116
AT3G42658	transposable element gene	40.93	41.62	87.42	99.63	349.7	357.4	88.38	148.1	TRUE	1.16	0.002435	TRUE	3.094	3.039e-38	TRUE	1.516	1.008e-07
AT4G13420	high affinity K+ transporter 5	49	55.12	95.06	105.7	430.5	453.5	299.1	271.9	TRUE	0.9315	0.05614	TRUE	3.082	3.398e-32	TRUE	2.451	6.278e-20
AT3G32240	transposable element gene	1.279	1.125	0.8488	2.43	12.92	9.059	17.68	15.9	FALSE	0.2946	NA	TRUE	3.078	0.004745	TRUE	3.679	1.248e-05
AT4G08016	transposable element gene	1.279	1.125	1.893	0.6561	9.667	12.2	16.42	10.58	FALSE	0.2946	NA	TRUE	3.078	0.005141	TRUE	3.403	0.0002842
AT4G29200	Beta-galactosidase related protein	37.1	61.87	65.36	78.98	399	451.3	239	276.7	TRUE	0.4959	0.5374	TRUE	3.076	1.502e-34	TRUE	2.357	9.159e-20
AT3G29639		139.4	150.7	153.9	179.8	1284	1155	1371	1412	TRUE	0.1766	0.8578	TRUE	3.067	4.24e-70	TRUE	3.257	1.305e-78
AT1G36550	transposable element gene	0.008989	3.33	0.002203	2.43	12.66	19.13	9.065	11.29	FALSE	-0.7665	NA	TRUE	3.063	0.001104	TRUE	2.467	0.05872
AT1G42727	transposable element gene	1.279	2.25	5.5	8.347	17.72	13.96	19.98	30.82	TRUE	1.78	0.4781	TRUE	3.063	0.0004957	TRUE	3.744	3.728e-08
AT2G06430	transposable element gene	0.7035	1.732	1.842	0.0729	20.97	10.49	13.72	29.07	FALSE	-0.7665	NA	TRUE	3.063	0.0005847	TRUE	3.487	2.755e-05
AT4G07630	transposable element gene	2.558	2.25	5.916	4.86	20.19	20.97	22.38	17.8	TRUE	1.155	0.7883	TRUE	3.027	2.511e-05	TRUE	3.009	5.397e-05
AT2G11770	transposable element gene	0.009034	1.125	2.546	0.007364	5.435	5.765	6.733	14.71	FALSE	1.154	NA	TRUE	3.018	0.07764	TRUE	3.934	0.001787
AT2G12740	transposable element gene	0.03837	1.575	2.529	0.0729	5.855	5.839	6.818	5.689	FALSE	1.154	NA	TRUE	3.018	0.0803	TRUE	3.152	0.05329
AT3G48130		6.396	5.624	2.546	4.86	44.42	54.35	64.81	51.87	TRUE	-0.7523	0.8904	TRUE	3.018	1.556e-10	TRUE	3.258	8.081e-13
AT3G47260	transposable element gene	9.12	16.02	7.308	5.662	109.5	93.72	45.96	80.86	TRUE	-0.8331	0.7438	TRUE	3.008	2.055e-17	TRUE	2.332	2.066e-09
AT1G36675	glycine-rich protein	11.51	23.59	16.98	25.52	138.9	151.4	130.4	129.6	TRUE	0.189	0.9675	TRUE	3.007	5.121e-24	TRUE	2.848	6.842e-21
AT2G14230	transposable element gene	7.458	5.287	3.438	5.601	56.94	50.19	43.94	93.24	TRUE	-0.5364	0.9488	TRUE	2.997	6.171e-12	TRUE	3.353	3.757e-16
AT2G12780	transposable element gene	2.558	0.007685	0.003217	1.227	8.238	12.19	3.788	8.542	FALSE	-1.068	NA	TRUE	2.968	0.01653	TRUE	2.183	0.3617
AT1G67105	other RNA	466.9	533.1	816.5	880.9	3709	4120	2579	2777	TRUE	0.7472	0.001043	TRUE	2.962	1.167e-70	TRUE	2.415	4.608e-48
AT5G32621	transposable element gene	2.686	1.125	9.056	1.482	17.07	12.15	22.54	12.52	TRUE	1.667	0.7063	TRUE	2.949	0.005271	TRUE	3.209	0.0007841
AT1G39830	transposable element gene	1.318	1.102	0.8318	0.7047	8.108	11.24	4.873	10.74	FALSE	-0.2315	NA	TRUE	2.91	0.01978	TRUE	2.616	0.09649
AT2G06562	other RNA	1.279	1.125	1.698	2.43	10.5	9.059	10.94	15.9	FALSE	0.6793	NA	TRUE	2.91	0.01998	TRUE	3.359	0.0005191
AT2G12240	transposable element gene	0.5245	3.307	0.4923	2.418	9.473	18.94	12.8	19.31	FALSE	-0.2404	NA	TRUE	2.908	0.0006284	TRUE	3.066	0.0001409
AT3G30842	pleiotropic drug resistance 10	8.954	12.37	16.13	19.44	72.68	89.76	70.7	87.85	TRUE	0.6921	0.7597	TRUE	2.899	1.706e-15	TRUE	2.866	5.306e-15
AT4G07850	transposable element gene	385.4	427.1	636.6	509.5	2976	3109	1341	1956	TRUE	0.519	0.2546	TRUE	2.899	1.111e-47	TRUE	2.016	5.062e-24
AT3G30770	Eukaryotic aspartyl protease family protein	3.837	1.125	5.093	3.645	19.38	17.29	10.94	15.49	TRUE	0.8728	0.9675	TRUE	2.876	0.0003345	TRUE	2.428	0.01401
AT3G44042	transposable element gene	6.396	1.125	5.093	10.94	21.81	32.12	16.83	28.45	TRUE	1.034	0.7995	TRUE	2.864	3.025e-06	TRUE	2.617	0.0001442
AT3G30720	qua-quine starch	154.8	157.2	258.3	291.4	1037	1221	452.8	550.2	TRUE	0.7987	0.003029	TRUE	2.852	7.897e-56	TRUE	1.683	3.805e-19
AT1G49090	transposable element gene	56.92	68.65	82.05	102.3	451.3	455.6	213.2	294.9	TRUE	0.5243	0.3502	TRUE	2.849	1.148e-42	TRUE	2.012	3.704e-20
AT1G25430	transposable element gene	24.3	31.5	48.38	31.59	210	182	140.6	150.6	TRUE	0.5578	0.6567	TRUE	2.796	2.821e-26	TRUE	2.367	9.417e-18
AT3G29783	transposable element gene	0.003736	2.25	0.004256	0.004078	10.5	7.412	1.683	1.673	FALSE	-3.291	NA	TRUE	2.786	0.05081	FALSE	0.4483	NA
AT3G42431	transposable element gene	2.558	0.315	3.667	2.855	7.575	10.4	3.947	8.35	TRUE	1.233	0.9319	TRUE	2.786	0.03024	TRUE	2.281	0.2669
AT3G22235		489.9	455.4	2932	2987	3270	3082	6524	7930	TRUE	2.647	4.523e-48	TRUE	2.751	4.122e-54	TRUE	3.938	1.801e-102
AT2G11780	transposable element gene	5.117	7.829	13.58	25.52	34.75	55.18	54.69	86.17	TRUE	1.471	0.2005	TRUE	2.746	2.499e-07	TRUE	3.396	2.078e-12
AT4G05635	transposable element gene	0.005398	3.375	0.8488	2.309	13.41	11.36	5.05	11.73	FALSE	-0.2404	NA	TRUE	2.735	0.007552	TRUE	2.15	0.1662
AT5G29568	transposable element gene	2.878	1.395	0.00228	1.215	14.38	10.64	14.52	22.03	FALSE	-1.603	NA	TRUE	2.735	0.01042	TRUE	3.243	8.782e-05
AT1G58050	RNA helicase family protein	1.305	1.125	1.698	1.215	10.69	6.621	9.561	9.119	FALSE	0.2946	NA	TRUE	2.72	0.0508	TRUE	2.825	0.03465
AT2G24660	transposable element gene	1.279	1.125	5.093	4.86	7.268	9.882	1.683	2.51	TRUE	1.945	0.6097	TRUE	2.72	0.05036	FALSE	0.7504	NA
AT3G44325	transposable element gene	2.558	0.002895	0.8488	0.005806	8.076	9.059	5.892	9.203	FALSE	-1.068	NA	TRUE	2.72	0.04833	TRUE	2.539	0.1019
AT3G22231	pathogen and circadian controlled 1	191.8	229.8	1432	1540	1397	1385	3428	3695	TRUE	2.8	2.472e-52	TRUE	2.714	1.853e-50	TRUE	4.07	5.942e-106
AT2G15940	transposable element gene	7.675	6.479	11.03	14.42	51.41	42.54	36.23	42.03	TRUE	0.7871	0.7597	TRUE	2.699	3.106e-09	TRUE	2.422	4.853e-07
AT4G01980	transposable element gene	4.605	5.186	4.346	9.052	33.54	37.43	44.95	51.77	TRUE	0.1511	1	TRUE	2.692	3.886e-07	TRUE	3.134	7.333e-11
AT4G04223	other RNA	233.1	247.1	108.2	174.2	1529	1583	1357	1461	TRUE	-0.834	0.008694	TRUE	2.692	2.14e-52	TRUE	2.55	5.426e-47
AT1G33850	Ribosomal protein S19 family protein	3.837	2.25	0.003358	1.215	20.19	19.76	17.68	19.24	FALSE	-2.299	NA	TRUE	2.69	0.0001791	TRUE	2.576	0.0007418
AT2G04460	transposable element gene	715.4	971.9	1397	1159	5849	5135	1688	2704	TRUE	0.6091	0.289	TRUE	2.69	5.198e-25	TRUE	1.367	6.493e-07
AT1G36305	transposable element gene	4.631	2.79	0.9846	3.329	22.44	24.61	21.94	22.85	TRUE	-0.8039	0.9598	TRUE	2.679	0.0001085	TRUE	2.59	0.0001129
AT1G41890		2.558	2.25	1.732	4.86	14.97	16.12	8.551	21.84	TRUE	0.3089	0.9988	TRUE	2.671	0.002212	TRUE	2.597	0.004402
AT5G07570	glycine/proline-rich protein	48.61	82.02	90	75.33	384.4	460.6	140.6	205	TRUE	0.3369	0.798	TRUE	2.665	5.592e-27	TRUE	1.378	9.42e-07
AT2G33175		38.37	47.25	39.04	29.16	243.1	300.6	187.7	227.6	TRUE	-0.3	0.8633	TRUE	2.652	2.163e-26	TRUE	2.266	1.558e-18
AT2G14330	transposable element gene	2.558	0.00584	0.003897	1.993	7.866	8.161	7.954	16.96	FALSE	-0.2315	NA	TRUE	2.65	0.06503	TRUE	3.219	0.001968
AT5G28464	transposable element gene	1.279	1.125	0.8488	1.215	8.884	7.412	12.63	21.97	FALSE	-0.2315	NA	TRUE	2.65	0.06505	TRUE	3.714	1.68e-05
AT1G37040	transposable element gene	4.004	13.93	5.11	13.58	61.32	52.24	45.46	55.55	TRUE	-0.07857	1	TRUE	2.642	6.342e-12	TRUE	2.471	1.348e-09
AT3G32925	transposable element gene	7.675	7.874	6.79	2.43	49.26	48.59	26.09	36.81	TRUE	-0.6251	0.9243	TRUE	2.634	7.802e-09	TRUE	1.999	0.0002475
AT1G26558	other RNA	76.75	85.49	93.37	126.4	445.8	562.5	355.6	398.1	TRUE	0.3931	0.6271	TRUE	2.627	5.408e-31	TRUE	2.21	1.215e-21
AT2G10980	transposable element gene	11.51	25.87	26.33	27.92	90.46	146.4	120.1	179.8	TRUE	0.4916	0.8045	TRUE	2.618	1.17e-13	TRUE	2.963	5.64e-18
AT4G06527	transposable element gene	27.44	25.86	37.36	42.89	155.9	165.5	130.4	157.1	TRUE	0.5815	0.6195	TRUE	2.603	1.031e-20	TRUE	2.445	1.254e-17
AT5G28888	transposable element gene	2.558	2.25	4.244	0.003658	15.34	14.82	27.78	27.61	TRUE	0.05832	1	TRUE	2.596	0.006176	TRUE	3.466	3.654e-07
AT1G40125	transposable element gene	1.893	2.441	3.709	0.2916	11.28	11.16	10.42	9.504	TRUE	0.1443	1	TRUE	2.59	0.008802	TRUE	2.349	0.04483
AT2G09960	transposable element gene	2.558	1.125	2.546	2.43	14.57	8.235	7.575	10.04	FALSE	0.4477	NA	TRUE	2.59	0.01359	TRUE	2.219	0.1141
AT3G30582	transposable element gene	6.345	6.749	8.488	0.004022	38.93	41.48	28.72	48.71	TRUE	-0.3886	0.9488	TRUE	2.58	4.472e-08	TRUE	2.529	1.791e-07
AT3G60955		1.804	4.365	3.327	0.3645	21.66	14.52	8.509	3.146	TRUE	-0.5514	0.9959	TRUE	2.568	0.001786	TRUE	0.9446	0.8051
AT5G35495	transposable element gene	1.279	4.5	5.093	1.215	20.99	14.82	15.15	16.73	TRUE	0.216	1	TRUE	2.536	0.001541	TRUE	2.366	0.005876
AT4G06718	transposable element gene	3.927	6.896	3.548	5.65	25.32	39.1	27.18	33.47	TRUE	-0.2533	1	TRUE	2.535	1.607e-06	TRUE	2.461	2.789e-06
AT3G32195	transposable element gene	342.4	364.2	406.3	355.3	2045	2027	1969	2440	TRUE	0.1207	0.9607	TRUE	2.522	1.167e-38	TRUE	2.637	7.857e-42
AT3G29788		7.701	3.397	11.91	6.768	29.1	32.22	33.88	30.39	TRUE	0.8751	0.8224	TRUE	2.479	9.695e-05	TRUE	2.538	2.271e-05
AT3G54823	transposable element gene	12.79	5.624	6.79	3.645	46.03	53.53	45.45	51.87	TRUE	-0.6942	0.8904	TRUE	2.454	2.683e-08	TRUE	2.423	3.919e-08
AT3G29635	HXXXD-type acyl-transferase family protein	8.954	14.62	12.73	12.15	68.65	63.41	61.44	45.18	TRUE	0.06089	1	TRUE	2.452	3.225e-10	TRUE	2.143	2.946e-07
AT2G03821		3.837	3.375	6.79	3.645	21.81	18.12	8.417	10.88	TRUE	0.5957	0.979	TRUE	2.437	0.000984	TRUE	1.396	0.3987
AT2G13431	other RNA	4.797	11.33	13.94	12.9	36.07	54.68	44.57	39.74	TRUE	0.6784	0.7925	TRUE	2.416	3.671e-07	TRUE	2.321	1.527e-06
AT3G33528		19.19	12.54	8.488	10.85	95.89	70	74.91	65.13	TRUE	-0.7049	0.7762	TRUE	2.409	1.124e-10	TRUE	2.162	3.421e-08
AT1G43205	transposable element gene	1.279	4.016	1.333	1.239	16.41	16.55	46.57	53.29	TRUE	-0.9361	0.9959	TRUE	2.4	0.005207	TRUE	4.006	1.651e-12
AT2G34130	transposable element gene	2.085	7.807	2.326	4.046	32.78	24.76	56.81	73.03	TRUE	-0.8173	0.8681	TRUE	2.4	7.063e-06	TRUE	3.564	7.366e-18
AT1G41835	transposable element gene	6.396	1.125	0.002628	0.008614	14.17	23.99	17.6	25.4	TRUE	-4.775	0.4556	TRUE	2.377	0.003398	TRUE	2.535	0.0003779
AT2G04770	transposable element gene	3.006	4.826	1.154	4.957	18.2	19.95	33.68	76.25	TRUE	-0.5005	1	TRUE	2.377	0.0006289	TRUE	3.89	1.262e-15
AT3G29730	transposable element gene	1.151	5.804	6.391	7.801	14.61	23.73	11.37	37.05	TRUE	0.9361	0.7777	TRUE	2.377	0.0005892	TRUE	2.719	9.034e-06
AT4G04260	Bromo-adjacent homology (BAH) domain-containing protein	10.23	5.624	0.8488	6.075	42	39.53	10.1	10.88	TRUE	-1.337	0.7218	TRUE	2.372	1.424e-06	TRUE	0.4251	0.9609
AT4G01490	transposable element gene	51.17	41.62	39.89	25.52	234.2	243.7	199	248.2	TRUE	-0.4382	0.7192	TRUE	2.371	5.455e-19	TRUE	2.276	2.767e-17
AT2G42990	GDSL-like Lipase/Acylhydrolase superfamily protein	1.279	2.25	16.98	8.505	12.11	7.412	16.83	13.39	TRUE	2.819	0.05416	TRUE	2.37	0.05806	TRUE	2.988	0.0008067
AT1G36120	transposable element gene	4.029	2.25	0.004188	0.003885	16.17	15.82	23.6	41.97	FALSE	-4.522	NA	TRUE	2.363	0.007672	TRUE	3.398	5.434e-08
AT4G06528	transposable element gene	5.117	1.125	3.395	1.215	17.59	13.9	11.79	22.36	TRUE	-0.248	0.9988	TRUE	2.363	0.006115	TRUE	2.475	0.002838
AT2G06720	transposable element gene	2.558	18.66	21.39	17.57	51.73	65.61	95.1	133.7	TRUE	0.77	0.6238	TRUE	2.356	2.947e-10	TRUE	3.318	3.207e-24
AT5G63250	Carbohydrate-binding X8 domain superfamily protein	5.117	11.25	3.395	3.645	42.8	43.65	13.47	19.24	TRUE	-1.229	0.6507	TRUE	2.35	8.174e-07	TRUE	0.9553	0.4114
AT2G09187	transposable element gene	1.279	5.748	6.756	2.734	15.38	22.4	23.39	37.43	TRUE	0.4617	0.9721	TRUE	2.346	0.0007541	TRUE	3.049	8.25e-08
AT4G16460		5.104	14.61	2.555	6.075	51.69	52.78	48.83	61.08	TRUE	-1.319	0.5668	TRUE	2.345	1.142e-07	TRUE	2.419	3.974e-08
AT3G29633		2.558	6.749	5.941	6.075	25.79	23.06	10.94	9.203	TRUE	0.3165	1	TRUE	2.324	0.0002332	TRUE	1.053	0.5957
AT4G04170	transposable element gene	8.954	5.624	2.105	10.96	33.53	37.92	21.83	30.05	TRUE	-0.3777	1	TRUE	2.301	5.02e-05	TRUE	1.839	0.008019
AT1G42888	transposable element gene	1.279	3.015	1.664	4.86	9.691	14.83	10.94	12.26	TRUE	0.3089	0.9988	TRUE	2.296	0.02523	TRUE	2.237	0.02401
AT1G59406	GDSL-like Lipase/Acylhydrolase superfamily protein	3.249	1.069	4.184	2.867	11.53	13.29	2.23	5.062	TRUE	0.5223	0.9988	TRUE	2.296	0.04491	TRUE	0.6313	0.9762
AT5G39070	transposable element gene	1.279	3.375	7.639	3.645	14.07	10.6	4.848	6.409	TRUE	1.277	0.7254	TRUE	2.296	0.02146	TRUE	1.252	0.6744
AT1G45140	transposable element gene	12.79	16.87	19.49	21.87	59.72	87.89	47.96	58.56	TRUE	0.4498	0.855	TRUE	2.293	4.933e-09	TRUE	1.824	2.098e-05
AT5G26970		19.19	13.5	18.44	19.44	79.52	79.82	57.13	66.89	TRUE	0.2309	0.9818	TRUE	2.29	4.107e-11	TRUE	1.934	3.148e-07
AT4G16215		2.558	11.25	5.093	12.15	39.57	31.21	23.59	36.74	TRUE	0.1519	1	TRUE	2.285	1.434e-06	TRUE	2.054	4.228e-05
AT2G11340	transposable element gene	5.411	12.14	13.9	12.59	38.64	48.6	32.83	52.16	TRUE	0.5265	0.8584	TRUE	2.265	7.136e-08	TRUE	2.223	2.775e-07
AT5G28230		19.19	20.25	21.22	18.23	97.72	91.41	57.23	55.22	TRUE	0.01705	1	TRUE	2.253	5.832e-11	TRUE	1.503	0.0002446
AT5G38005	other RNA	67.8	43.87	102.7	128.8	251.2	275.3	245	224.1	TRUE	1.041	0.005423	TRUE	2.253	1.012e-20	TRUE	2.088	2.168e-17
AT1G61920		2.558	2.25	3.395	4.86	14.54	9.059	12.63	8.366	TRUE	0.7082	0.9598	TRUE	2.248	0.045	TRUE	2.076	0.08297
AT1G22560	transposable element gene	0.004724	3.375	4.244	2.43	10.5	7.412	8.417	7.53	TRUE	0.9117	0.9488	TRUE	2.246	0.07854	TRUE	2.077	0.2093
AT4G04530	transposable element gene	1.279	2.25	4.244	7.29	8.884	9.059	10.1	17.57	TRUE	1.544	0.6644	TRUE	2.246	0.06906	TRUE	2.864	0.001741
AT3G32047	Cytochrome P450 superfamily protein	10.23	13.5	20.37	10.94	61.38	52.71	31.14	34.29	TRUE	0.4576	0.9313	TRUE	2.242	1.092e-07	TRUE	1.442	0.01194
AT4G08093		7.675	5.343	16.13	13.38	26.66	36.23	23.57	39.18	TRUE	1.171	0.473	TRUE	2.233	5.894e-05	TRUE	2.236	7.207e-05
AT2G10285	transposable element gene	4.618	3.363	5.093	6.002	17.48	22.44	17.95	21.53	TRUE	0.3809	1	TRUE	2.221	0.001504	TRUE	2.202	0.002791
AT1G49080	transposable element gene	12.79	18.89	19	10.02	84.27	66.66	34.5	65.63	TRUE	-0.1074	1	TRUE	2.214	1.072e-09	TRUE	1.62	0.0001573
AT1G39110	transposable element gene	8.954	8.999	8.972	10.94	32.95	51.32	55.22	100.6	TRUE	0.1525	1	TRUE	2.211	6.716e-07	TRUE	3.102	1.459e-16
AT4G07485	transposable element gene	10.23	11.25	12.67	13.11	31.49	69.04	31.97	51.91	TRUE	0.2671	0.9866	TRUE	2.206	9.119e-08	TRUE	1.949	1.216e-05
AT2G10990		3.837	1.125	2.546	2.43	10.5	12.35	9.258	14.22	FALSE	0.05832	NA	TRUE	2.198	0.0624	TRUE	2.237	0.06338
AT5G33434	transposable element gene	5.193	7.559	7.639	12.48	27.39	34.1	25.95	54.9	TRUE	0.5191	0.9091	TRUE	2.195	6.692e-05	TRUE	2.606	7.612e-08
AT3G14210	epithiospecifier modifier 1	9440	10100	42840	35380	48060	41050	46810	47050	TRUE	2.022	1.193e-30	TRUE	2.187	1.175e-37	TRUE	2.261	5.937e-40
AT2G11120	transposable element gene	2.558	4.5	3.395	1.118	17.77	15.65	10.1	20.92	TRUE	-0.5005	0.9988	TRUE	2.181	0.006013	TRUE	2.075	0.01571
AT1G37340	transposable element gene	1.279	2.171	1.698	1.239	9.715	7.412	10.94	9.203	FALSE	-0.2404	NA	TRUE	2.18	0.0952	TRUE	2.409	0.03306
AT4G06595	transposable element gene	1.33	2.25	3.2	4.872	11.03	5.765	10.1	12.57	TRUE	1.098	0.8905	TRUE	2.18	0.09657	TRUE	2.577	0.01521
AT5G07560	glycine-rich protein 20	11.51	25.87	31.4	32.81	79.95	93.88	28.62	61.91	TRUE	0.7355	0.5684	TRUE	2.174	1.987e-08	TRUE	1.237	0.02151
AT3G30396	transposable element gene	3.556	2.756	3.073	2.88	14.28	13.21	20.33	22.27	TRUE	0.002554	1	TRUE	2.167	0.01484	TRUE	2.788	3.053e-05
AT3G42383	transposable element gene	0.00758	5.624	5.941	3.645	12.92	14.82	16.83	19.24	TRUE	0.7142	0.927	TRUE	2.167	0.01038	TRUE	2.543	0.000478
AT5G22555		7.675	3.375	15.28	19.44	30.69	18.12	42.93	59.4	TRUE	1.633	0.1573	TRUE	2.158	0.0009712	TRUE	3.219	3.373e-10
AT1G30140		5.117	7.874	3.395	3.609	27.47	32.12	23.57	17.57	TRUE	-0.8869	0.8426	TRUE	2.156	0.0002435	TRUE	1.625	0.03005
AT5G64685	transposable element gene	26.77	16.88	27.65	28.74	98.74	91.62	39.03	44.16	TRUE	0.4004	0.8778	TRUE	2.134	1.448e-10	TRUE	0.943	0.1053
AT3G27940	LOB domain-containing protein 26	15.35	18	45.83	35.24	72.04	75.76	47.98	62.75	TRUE	1.3	0.05237	TRUE	2.131	9.743e-09	TRUE	1.717	2.495e-05
AT1G14880	PLANT CADMIUM RESISTANCE 1	21.75	13.5	33.1	46.18	67.84	84.82	47.13	85.34	TRUE	1.142	0.3713	TRUE	2.127	0.0005847	TRUE	1.926	0.002847
AT2G32200		11.51	8.999	12.73	30.38	46.03	43.68	26.93	35.14	TRUE	0.9647	0.4792	TRUE	2.127	2.391e-05	TRUE	1.598	0.009429
AT1G38360	transposable element gene	7.368	5.928	13.61	11.23	25.51	32.05	29.78	34.74	TRUE	0.9102	0.6706	TRUE	2.116	7.585e-05	TRUE	2.274	7.766e-06
AT4G07526		6.396	4.331	3.395	1.3	25.25	22.23	20.7	21.88	TRUE	-1.068	0.7904	TRUE	2.11	0.0008098	TRUE	1.966	0.003708
AT5G27345	transposable element gene	44.77	51.74	87.42	64.4	189	230.4	143.9	224.2	TRUE	0.6837	0.3703	TRUE	2.109	5.274e-14	TRUE	1.923	1.952e-11
AT1G12610	Integrase-type DNA-binding superfamily protein	3.837	5.624	1.698	7.29	20.19	21.41	5.892	4.183	TRUE	-0.2525	1	TRUE	2.091	0.09598	TRUE	0.07068	1
AT3G23085	transposable element gene	5.117	5.343	16.71	5.395	17.19	28.67	14.96	15.05	TRUE	1.135	0.6675	TRUE	2.059	0.00378	TRUE	1.467	0.1306
AT2G22710	transposable element gene	95.94	106.2	119.4	128.2	374.1	460.6	395.6	461.4	TRUE	0.2868	0.7655	TRUE	2.041	6.621e-24	TRUE	2.081	1.367e-24
AT3G09922	induced by phosphate starvation1	20.47	23.62	308.1	226	95.3	87.29	47.13	25.94	TRUE	3.623	1.948e-19	TRUE	2.038	2.82e-06	TRUE	0.7178	0.5017
AT2G05995	other RNA	0.007468	4.5	0.002172	2.43	13.73	6.588	33.67	27.45	TRUE	-1.156	0.9888	TRUE	2.036	0.07919	TRUE	3.611	2.58e-08
AT4G06566	transposable element gene	3.837	3.375	1.698	1.701	10.5	20	29.71	34.83	FALSE	-1.189	NA	TRUE	2.034	0.03332	TRUE	3.126	1.804e-06
AT5G42600	marneral synthase	57.56	51.74	108.6	189.6	203.5	233.9	119.1	167.3	TRUE	1.379	0.002067	TRUE	2.002	9.569e-09	TRUE	1.391	0.0004171
AT2G17660	RPM1-interacting protein 4 (RIN4) family protein	0.007779	7.874	8.488	23.09	16.15	18.12	10.94	10.88	TRUE	1.758	0.1287	TRUE	2	0.02272	TRUE	1.355	0.3101
AT5G32143	transposable element gene	3.083	6.142	1.723	1.494	18.01	16.65	28.67	17.77	TRUE	-1.403	0.8904	TRUE	2	0.005859	TRUE	2.427	8.592e-05
AT3G30846	transposable element gene	2.737	3.622	3.285	2.296	9.045	16	34.6	33.15	TRUE	0.002554	1	TRUE	1.988	0.07574	TRUE	3.452	4.885e-09
AT1G41680	transposable element gene	10.19	8.324	15.72	15.31	28.86	42.23	38.32	40.64	TRUE	0.8233	0.7115	TRUE	1.968	2.475e-05	TRUE	2.135	2.181e-06
AT2G14610	pathogenesis-related gene 1	200.8	25.87	122.2	120.3	544.3	291.5	500	1929	TRUE	0.1724	1	TRUE	1.959	0.005137	TRUE	3.496	5.488e-09
AT3G51642		5.117	2.25	17.84	14.58	16.96	11.53	11.83	6.668	TRUE	2.157	0.0695	TRUE	1.955	0.03767	TRUE	1.332	0.4736
AT5G22570	WRKY DNA-binding protein 38	10.23	7.874	30.56	17.01	40.38	29.7	32.83	69.44	TRUE	1.463	0.2209	TRUE	1.951	0.001642	TRUE	2.495	2.209e-06
AT1G35600	transposable element gene	7.01	7.177	14.27	13.97	18.9	32.86	26.71	43.73	TRUE	1.122	0.4402	TRUE	1.945	0.0009673	TRUE	2.399	1.117e-06
AT2G12300	transposable element gene	7.752	9.1	5.78	3.05	45.23	20	27.1	39.64	TRUE	-0.7303	0.8739	TRUE	1.945	0.0001185	TRUE	1.968	5.424e-05
AT4G27654		6.396	7.874	8.488	23.09	38.76	16.5	27.78	41.83	TRUE	0.9991	0.6307	TRUE	1.931	0.01213	TRUE	2.258	0.001215
AT4G06615	transposable element gene	10.27	14.69	10.36	18.77	41.43	54.79	32.63	52.27	TRUE	0.1011	1	TRUE	1.926	1.703e-06	TRUE	1.743	5.078e-05
AT4G08138	transposable element gene	7.163	11.62	7.495	3.56	47.12	26.55	53.07	69.07	TRUE	-0.6634	0.8556	TRUE	1.925	0.0003783	TRUE	2.662	4.011e-09
AT1G34460	CYCLIN B1;5	23.7	23.92	37.87	16.12	87.51	93.87	75.93	67.05	TRUE	0.2743	0.9868	TRUE	1.913	1.108e-07	TRUE	1.57	7.502e-05
AT4G08602	transposable element gene	3.837	7.874	3.395	1.215	22.61	23.06	32.29	31.77	TRUE	-1.216	0.7186	TRUE	1.91	0.002935	TRUE	2.39	6.983e-06
AT2G05935	transposable element gene	6.844	2.25	4.244	4.86	15.8	15.65	11.78	17.57	TRUE	0.0991	1	TRUE	1.894	0.03283	TRUE	1.78	0.04661
AT4G06578	transposable element gene	3.71	4.095	5.67	5.686	12.29	20.15	11.41	13.51	TRUE	0.5035	0.9822	TRUE	1.894	0.01567	TRUE	1.559	0.1339
AT2G06760	transposable element gene	5.117	1.125	0.8488	4.86	9.691	13.18	9.124	10.26	TRUE	-0.248	1	TRUE	1.89	0.09111	TRUE	1.649	0.2742
AT3G42720	transposable element gene	1.279	13.73	4.855	4.86	23.01	35.09	37.11	45.18	TRUE	-0.6251	0.9214	TRUE	1.879	0.0003509	TRUE	2.383	7.793e-08
AT5G35480		515.5	478.9	740.5	773.8	1756	1880	1452	1756	TRUE	0.6036	0.02245	TRUE	1.873	7.222e-31	TRUE	1.693	4.416e-25
AT5G28165	transposable element gene	7.675	8.999	3.395	3.645	31.48	30.6	42.46	50.58	TRUE	-1.229	0.6364	TRUE	1.872	0.0003044	TRUE	2.444	9.422e-09
AT5G31999	transposable element gene	6.78	4.05	2.19	5.516	19.02	20.53	18.58	28.94	TRUE	-0.418	1	TRUE	1.868	0.008183	TRUE	2.125	0.0005275
AT4G07518	transposable element gene	3.684	7.874	6.646	4.593	18.94	25.77	30.13	35.41	TRUE	0.002611	1	TRUE	1.858	0.002486	TRUE	2.427	1.047e-06
AT1G15630		2.558	5.624	12.73	8.505	16.96	14	16.61	15.06	TRUE	1.363	0.522	TRUE	1.857	0.02871	TRUE	1.897	0.02065
AT2G28860	cytochrome P450, family 710, subfamily A, polypeptide 4	2.558	5.624	4.091	13.37	19.98	10.64	6.75	9.58	TRUE	0.9105	0.8025	TRUE	1.857	0.06929	TRUE	0.9084	0.8293
AT1G19968	other RNA	5.117	10.12	1.698	23.09	21.81	34.59	18.52	17.57	TRUE	0.4251	0.8946	TRUE	1.838	0.02494	TRUE	1.2	0.4097
AT3G29580	Arabidopsis phospholipase-like protein (PEARLI 4) with TRAF-like domain	3.837	3.375	1.698	2.43	17.77	8.235	2.525	5.02	FALSE	-0.8039	NA	TRUE	1.827	0.09804	TRUE	0.07011	1
AT1G40077	transposable element gene	3.313	9.213	5.831	5.273	26.26	20.79	18.22	35.24	TRUE	-0.2546	1	TRUE	1.826	0.001954	TRUE	2.008	0.0002377
AT3G62725	transposable element gene	46.79	40.55	57.04	57	155	155.2	93.52	108.5	TRUE	0.3817	0.7802	TRUE	1.823	4.473e-12	TRUE	1.208	8.515e-05
AT2G10921	other RNA	4.81	3.318	13.58	15.38	13.61	16.64	19.3	21.13	TRUE	1.758	0.1726	TRUE	1.819	0.03651	TRUE	2.232	0.002731
AT1G64480	calcineurin B-like protein 8	17.91	14.62	27.16	25.52	65.42	47.76	45.45	35.98	TRUE	0.708	0.6584	TRUE	1.803	8.879e-06	TRUE	1.326	0.008967
AT4G04030	ovate family protein 9	17.72	8.065	2.275	6.282	45.85	42.37	60.04	41.96	TRUE	-1.62	0.2471	TRUE	1.799	7.256e-05	TRUE	2.003	2.943e-06
AT1G24380		16.1	13.18	23.73	19.28	61.1	42.49	123.2	115.4	TRUE	0.551	0.7998	TRUE	1.794	3.642e-05	TRUE	2.983	3.116e-17
AT1G13470	Protein of unknown function (DUF1262)	40.93	41.62	29.71	29.16	155.9	129.3	51.34	91.19	TRUE	-0.4843	0.7655	TRUE	1.786	1.157e-07	TRUE	0.7866	0.1566
AT3G13061	other RNA	25.84	45.52	60.36	101.7	108.9	138.4	54.29	58.65	TRUE	1.106	0.04669	TRUE	1.779	1.075e-06	TRUE	0.6449	0.3766
AT5G33381	transposable element gene	3.837	4.5	3.395	1.482	15.43	13.88	10.47	26.23	TRUE	-0.7154	0.912	TRUE	1.779	0.04862	TRUE	2.074	0.005015
AT1G42050	transposable element gene	5.117	4.5	11.03	14.58	16.76	16.47	29.46	39.32	TRUE	1.359	0.4198	TRUE	1.778	0.03157	TRUE	2.814	1.443e-07
AT4G33710	CAP (Cysteine-rich secretory proteins, Antigen 5, and Pathogenesis-related 1 protein) superfamily protein	2.558	7.874	2.546	6.075	21	16.47	16.83	44.34	TRUE	-0.418	1	TRUE	1.777	0.04618	TRUE	2.481	0.0003155
AT2G14560	Protein of unknown function (DUF567)	585.9	688.4	960	1194	2106	2241	2127	3107	TRUE	0.7219	0.007006	TRUE	1.762	1.962e-20	TRUE	2.031	1.134e-26
AT4G04293	transposable element gene	785.7	1120	961.5	1008	3240	3274	4069	4523	TRUE	0.02563	1	TRUE	1.757	5.599e-25	TRUE	2.157	1.056e-36
AT3G01730		3.837	5.624	8.488	14.58	16.96	15.65	10.94	13.39	TRUE	1.176	0.5725	TRUE	1.743	0.03106	TRUE	1.323	0.2839
AT4G03910	transposable element gene	17.06	8.718	16.4	18.61	33.13	51.4	33.9	68.09	TRUE	0.4308	0.9054	TRUE	1.731	0.0001065	TRUE	2.003	1.136e-06
AT1G58140	transposable element gene	217.5	164.9	166.5	223.8	618.6	641	1377	1151	TRUE	0.001151	1	TRUE	1.73	5.759e-16	TRUE	2.735	2.948e-39
AT1G50850	transposable element gene	2.187	11.52	6.934	10.12	21.47	26.05	37.53	34.75	TRUE	0.1519	1	TRUE	1.727	0.002408	TRUE	2.326	7.98e-07
AT1G58561	transposable element gene	777.9	715	916.1	621.2	2573	2333	1427	1606	TRUE	0.09366	1	TRUE	1.721	1.076e-22	TRUE	1.026	4.768e-08
AT3G32383	transposable element gene	1.433	6.749	5.941	4.86	15.92	11.52	17.32	17.57	TRUE	0.3809	0.9784	TRUE	1.698	0.06816	TRUE	2.041	0.007895
AT3G28315	transposable element gene	6.396	6.749	11.03	1.215	25.04	18.12	23.57	25.1	TRUE	0.08584	1	TRUE	1.696	0.01198	TRUE	1.867	0.002838
AT2G07400	transposable element gene	8.916	6.749	11.7	6.646	23.4	27.08	19.24	25.81	TRUE	0.2826	0.9959	TRUE	1.685	0.005048	TRUE	1.527	0.02547
AT4G06555	transposable element gene	5.117	8.999	6.79	7.509	18.46	27.61	23.57	16.82	TRUE	-0.03726	1	TRUE	1.677	0.01232	TRUE	1.472	0.04733
AT1G26410	FAD-binding Berberine family protein	15.35	14.62	39.89	60.75	38.76	56.82	86.69	348.9	TRUE	1.687	0.06543	TRUE	1.665	0.01938	TRUE	3.855	3.274e-13
AT5G35490	mto 1 responding up 1	429.8	554.6	495.7	637.9	1506	1615	1249	1615	TRUE	0.1594	0.8387	TRUE	1.652	8.243e-20	TRUE	1.529	6.687e-17
AT2G25780	Protein of unknown function (DUF1677)	2.558	7.874	16.13	15.8	12.11	22.23	15.99	10.04	TRUE	1.546	0.2755	TRUE	1.647	0.06091	TRUE	1.253	0.3593
AT1G59930	MADS-box family protein	30.73	26.81	30.43	62.16	77.03	104.1	160.3	190.7	TRUE	0.5953	0.5361	TRUE	1.645	2.041e-06	TRUE	2.605	4.81e-18
AT5G65070	K-box region and MADS-box transcription factor family protein	31.98	19.13	78.09	72.9	70.26	85.65	26.93	20.92	TRUE	1.59	0.0002596	TRUE	1.627	5.237e-06	TRUE	-0.07157	1
AT5G52070	Agenet domain-containing protein	254.6	220.5	302.1	213.8	726.8	722.8	860.2	734.8	TRUE	0.1691	0.941	TRUE	1.616	3.006e-18	TRUE	1.753	2.034e-21
AT2G07213	other RNA	6.242	11.67	4.006	7.29	24.49	31.61	34.69	44.09	TRUE	-0.6942	0.8893	TRUE	1.614	0.004138	TRUE	2.12	4.114e-06
AT4G10920	transcriptional coactivator p15 (PC4) family protein (KELP)	1979	2201	2151	2417	5534	7240	7743	9134	TRUE	0.1083	0.9406	TRUE	1.605	9.02e-16	TRUE	2.009	5.062e-24
AT2G26400	acireductone dioxygenase 3	17.91	31.5	53.47	52.25	67.85	85.65	49.66	73.62	TRUE	1.071	0.1949	TRUE	1.604	0.0005153	TRUE	1.291	0.01449
AT2G11450	transposable element gene	0.01279	8.605	0.005643	2.43	10.61	19.07	7.743	8.417	TRUE	-2.117	0.7029	TRUE	1.592	0.09303	TRUE	0.7209	0.8004
AT5G41290	Receptor-like protein kinase-related family protein	11.51	7.874	13.12	10.94	37.56	19.2	24.41	36.81	TRUE	0.3205	0.9879	TRUE	1.563	0.02476	TRUE	1.665	0.009088
AT1G11785		10.23	14.62	19.52	23.09	41.19	32.08	44.61	44.34	TRUE	0.7334	0.6454	TRUE	1.537	0.002127	TRUE	1.813	6.7e-05
AT5G65080	K-box region and MADS-box transcription factor family protein	30.69	14.62	52.62	61.97	58.95	70	26.93	29.28	TRUE	1.345	0.01572	TRUE	1.535	0.0001479	TRUE	0.3424	0.9098
AT2G01008		332.5	437.5	632	599.9	1076	1167	1387	1543	TRUE	0.6723	0.01212	TRUE	1.529	2.014e-18	TRUE	1.915	1.717e-28
AT2G06800	transposable element gene	12.79	9.663	9.396	8.566	31.35	34.5	36.6	38.59	TRUE	-0.3339	0.9503	TRUE	1.528	0.002391	TRUE	1.704	0.0002348
AT3G57460	catalytics;metal ion binding	9.491	5.624	5.941	15.72	16.15	25.53	10.94	20.08	TRUE	0.469	0.9243	TRUE	1.518	0.07517	TRUE	1.099	0.4162
AT5G54610	ankyrin	23.02	22.5	43.29	35.24	75.2	54.35	77.43	96.21	TRUE	0.8099	0.5287	TRUE	1.506	0.001937	TRUE	1.927	4.644e-06
AT1G40101	transposable element gene	4.196	14.03	3.777	5.188	25.1	26.62	33.11	26.76	TRUE	-1.141	0.6687	TRUE	1.504	0.008179	TRUE	1.717	0.0007086
AT2G16310		10.23	15.75	18.67	14.58	33.92	41.18	58.92	97.05	TRUE	0.3643	0.9586	TRUE	1.502	0.005875	TRUE	2.556	2.209e-10
AT4G25470	C-repeat/DRE binding factor 2	11.51	7.874	21.22	26.73	25.84	28.82	18.52	30.12	TRUE	1.282	0.2394	TRUE	1.501	0.02545	TRUE	1.334	0.0717
AT2G46880	purple acid phosphatase 14	15.35	31.51	257.2	195.6	77.53	57.65	54.71	25.94	TRUE	3.268	6.373e-14	TRUE	1.495	0.004649	TRUE	0.7475	0.4581
AT5G03350	Legume lectin family protein	249.4	272.2	725.4	770.3	814.9	653.5	1424	1479	TRUE	1.508	3.615e-17	TRUE	1.49	3.875e-18	TRUE	2.472	2.131e-49
AT1G21230	wall associated kinase 5	10.23	6.749	15.28	8.505	21.82	25.55	6.733	13.39	TRUE	0.5685	0.9044	TRUE	1.483	0.03985	TRUE	0.2616	1
AT1G50750	Plant mobile domain protein family	31.98	24.75	23.77	52.25	99.34	57.65	69.04	48.53	TRUE	0.3334	0.8633	TRUE	1.48	0.00139	TRUE	1.059	0.07614
AT2G05914		280.6	297.7	326.7	273	826.5	773.2	498.6	668.7	TRUE	0.0734	0.9985	TRUE	1.465	4.181e-16	TRUE	1.01	1.619e-07
AT2G06670	transposable element gene	4.439	11.35	4.974	9.842	19.88	23.38	18.59	42.1	TRUE	-0.1507	1	TRUE	1.459	0.02702	TRUE	1.94	0.0003926
AT3G29410	Terpenoid cyclases/Protein prenyltransferases superfamily protein	75.47	97.86	156.2	179.8	246.3	228.1	239	183.2	TRUE	0.9238	0.02481	TRUE	1.44	2.199e-07	TRUE	1.271	1.072e-05
AT1G56240	phloem protein 2-B13	31.58	53.12	33.31	77.48	96.51	135.6	34.79	90.3	TRUE	0.2555	0.9298	TRUE	1.429	0.04352	TRUE	0.5355	0.7832
AT5G29975	transposable element gene	3.62	8.077	4.558	0.2309	14.92	18.03	25.95	17.29	TRUE	-1.216	0.7151	TRUE	1.428	0.09473	TRUE	1.845	0.004142
AT3G28153	transposable element gene	24.3	11.25	13.58	17.01	36.33	56	41.24	62.75	TRUE	-0.2097	0.9784	TRUE	1.402	0.001873	TRUE	1.577	0.0002181
AT5G46295		25.58	16.87	24.61	34.02	58.15	52.71	16.83	35.14	TRUE	0.4408	0.8664	TRUE	1.399	0.007458	TRUE	0.3108	0.9439
AT1G19960		205.9	232.7	542.4	630.6	579.9	578.1	975.5	1031	TRUE	1.393	6.822e-14	TRUE	1.394	5.846e-15	TRUE	2.187	5.739e-37
AT5G10140	K-box region and MADS-box transcription factor family protein	42.21	45.01	95.86	114.2	97.72	130.9	61.44	54.38	TRUE	1.241	0.001538	TRUE	1.383	1.078e-05	TRUE	0.4052	0.6855
AT1G59920	MADS-box family protein	12.77	14.81	28.14	24.15	23.11	48.29	50.16	101.2	TRUE	0.9372	0.4398	TRUE	1.374	0.01468	TRUE	2.453	2.126e-09
AT5G50600	hydroxysteroid dehydrogenase 1	11.72	8.099	8.08	9.818	27.74	22.57	11.13	8.408	TRUE	-0.08913	1	TRUE	1.366	0.05393	TRUE	0.01092	1
AT4G16540	Heat shock protein HSP20/alpha crystallin family	44.77	67.49	201.4	149.2	171.7	120.5	163.1	152.2	TRUE	1.659	6.226e-05	TRUE	1.362	0.0002673	TRUE	1.47	4.589e-05
AT4G04500	cysteine-rich RLK (RECEPTOR-like protein kinase) 37	6.396	11.16	16.98	17.01	21.81	24.71	16.83	13.39	TRUE	0.91	0.5925	TRUE	1.36	0.05233	TRUE	0.7426	0.656
AT3G02840	ARM repeat superfamily protein	23.02	14.62	13.58	43.74	54.92	38.71	49.66	54.38	TRUE	0.4829	0.7891	TRUE	1.332	0.0222	TRUE	1.481	0.006731
AT5G23220	nicotinamidase 3	188	174.4	199.5	284.3	480.5	429.1	413.3	473.5	TRUE	0.3744	0.5386	TRUE	1.331	7.394e-09	TRUE	1.294	2.227e-08
AT4G26260	myo-inositol oxygenase 4	21.75	37.12	11.88	18.23	61.38	88.94	12.63	38.49	TRUE	-1.039	0.6086	TRUE	1.322	0.06998	TRUE	-0.2246	0.9943
AT5G11180	glutamate receptor 2.6	15.35	28.12	25.46	23.55	56.55	54.35	45.45	41.26	TRUE	0.144	1	TRUE	1.319	0.001101	TRUE	0.9606	0.06938
AT4G04221	other RNA	9.031	19.6	34.71	18.66	34.76	37.12	24.82	31.19	TRUE	0.9554	0.5026	TRUE	1.313	0.03309	TRUE	0.941	0.2864
AT2G16140	transposable element gene	8.954	10.12	12.74	18.23	20.19	27.18	127.1	167.8	TRUE	0.6392	0.8149	TRUE	1.293	0.04727	TRUE	3.93	1.052e-30
AT2G22810	1-aminocyclopropane-1-carboxylate synthase 4	6.396	8.999	9.337	10.94	16.15	22.23	9.258	15.9	TRUE	0.3556	0.9755	TRUE	1.287	0.09957	TRUE	0.6853	0.7965
AT5G17350		70.35	52.87	72.15	128.8	174.4	119.4	80.8	175.7	TRUE	0.6435	0.5288	TRUE	1.268	0.008203	TRUE	1.071	0.04738
AT1G22890		224.2	306.1	297.1	747.2	484.6	801.6	374.1	589.1	TRUE	0.8496	0.14	TRUE	1.261	0.002839	TRUE	0.848	0.1166
AT3G14260	Protein of unknown function (DUF567)	58.84	69.74	102.7	105.7	153.4	153.2	95.11	108.8	TRUE	0.684	0.1925	TRUE	1.244	4.839e-06	TRUE	0.6564	0.09785
AT5G39150	RmlC-like cupins superfamily protein	116.3	94.81	143.8	164.4	251.7	244.6	84.48	146.4	TRUE	0.5358	0.413	TRUE	1.244	1.346e-05	TRUE	0.1394	0.9787
AT2G34430	light-harvesting chlorophyll-protein complex II subunit B1	8080	11260	27590	24270	22430	23450	14080	14260	TRUE	1.424	1.888e-15	TRUE	1.231	7.215e-13	TRUE	0.5361	0.01341
AT3G46370	Leucine-rich repeat protein kinase family protein	21.75	19.1	28.86	18.23	53.3	42	44.61	29.28	TRUE	0.2653	0.9771	TRUE	1.224	0.01121	TRUE	0.8556	0.2402
AT4G38410	Dehydrin family protein	11.51	19.12	20.37	31.59	38.76	33.76	31.98	21.75	TRUE	0.6783	0.6147	TRUE	1.215	0.02137	TRUE	0.7823	0.3668
AT1G60540		36.72	10.93	25.94	28.98	43.96	63.85	29.95	21.22	TRUE	0.2343	0.979	TRUE	1.201	0.04772	TRUE	0.1322	1
AT1G52120	Mannose-binding lectin superfamily protein	46.05	28.12	55.17	42.53	78.34	89.76	84.17	143.9	TRUE	0.4513	0.8199	TRUE	1.199	0.00376	TRUE	1.641	2.954e-06
AT3G28945	transposable element gene	58.74	51.51	65.05	22.84	96.31	156.6	73.92	86.73	TRUE	-0.1984	0.912	TRUE	1.192	0.005271	TRUE	0.5479	0.5468
AT1G67150	Plant protein of unknown function (DUF247)	23.04	21.37	21.22	29.16	54.92	46.12	44.61	38.49	TRUE	0.144	0.9911	TRUE	1.187	0.009604	TRUE	0.9037	0.1104
AT4G14140	DNA methyltransferase 2	47.35	44.87	43.96	27.95	105.7	103.7	101.7	79.37	TRUE	-0.2974	0.88	TRUE	1.183	0.001305	TRUE	0.9737	0.02136
AT3G19350	maternally expressed pab C-terminal	16.63	13.5	10.19	8.505	40.38	27.18	32.83	35.14	TRUE	-0.6488	0.8234	TRUE	1.171	0.07574	TRUE	1.177	0.06005
AT3G50470	homolog of RPW8 3	31.98	49.49	31.4	41.31	83.18	102.1	54.71	88.68	TRUE	-0.2184	0.9755	TRUE	1.162	0.00428	TRUE	0.795	0.158
AT5G41280	Receptor-like protein kinase-related family protein	23.02	20.25	20.83	19.44	43.97	52.71	42.93	68.61	TRUE	-0.07227	1	TRUE	1.154	0.01802	TRUE	1.368	0.001898
AT3G53200	myb domain protein 27	28.14	35.96	39.89	43.74	60.57	83.18	44.52	37.65	TRUE	0.3585	0.8322	TRUE	1.148	0.0027	TRUE	0.3461	0.8372
AT3G55240	Plant protein 1589 of unknown function	66.52	68.62	121.4	121.5	151.8	147.4	94.27	81.99	TRUE	0.843	0.05536	TRUE	1.144	7.643e-05	TRUE	0.381	0.622
AT1G73870	B-box type zinc finger protein with CCT domain	35.82	41.62	62.81	32.81	98.51	72.47	82.48	54.38	TRUE	0.3743	0.8925	TRUE	1.136	0.01156	TRUE	0.8119	0.172
AT4G18195	purine permease 8	12.79	16.87	17.82	37.67	32.3	33.76	28.62	27.61	TRUE	0.7907	0.489	TRUE	1.136	0.05833	TRUE	0.9042	0.2787
AT1G45015	MD-2-related lipid recognition domain-containing protein	47.32	20.25	47.53	58.32	77.53	66.7	37.88	29.28	TRUE	0.6565	0.5363	TRUE	1.13	0.01552	TRUE	0.02796	1
AT5G04120	Phosphoglycerate mutase family protein	19.19	39.37	78.94	138.5	69.45	61.76	90.19	101.2	TRUE	1.785	0.001701	TRUE	1.13	0.07781	TRUE	1.672	0.001052
AT3G43160	maternal effect embryo arrest 38	23.52	23.7	30.55	44.49	40.28	62.11	73.55	89.07	TRUE	0.641	0.6083	TRUE	1.123	0.02362	TRUE	1.789	2.049e-06
AT5G39180	RmlC-like cupins superfamily protein	14.86	38.45	21.17	29.44	61.03	58.13	49.15	51.87	TRUE	-0.1683	1	TRUE	1.119	0.02754	TRUE	0.8679	0.1796
AT1G36950	RING/U-box superfamily protein	17.91	21.37	16.13	29.16	42.37	43.65	25.25	18.41	TRUE	0.1207	1	TRUE	1.111	0.03137	TRUE	0.1427	0.9966
AT5G27850	Ribosomal protein L18e/L15 superfamily protein	12890	13430	10820	11930	22270	34730	23780	32640	TRUE	-0.225	0.8633	TRUE	1.11	4.513e-06	TRUE	1.098	5.913e-06
AT2G16050	Cysteine/Histidine-rich C1 domain family protein	121.5	134.9	115.4	162.8	213.2	340.9	271.9	338	TRUE	0.06819	0.9888	TRUE	1.102	0.0004388	TRUE	1.244	3.27e-05
AT3G61060	phloem protein 2-A13	741.9	1531	889.6	2723	1880	3120	1338	2015	TRUE	0.5004	0.6355	TRUE	1.102	0.06729	TRUE	0.5299	0.6456
AT3G28290	Protein of unknown function (DUF677)	2015	1773	2545	2324	4979	3087	4236	3131	TRUE	0.3798	0.7693	TRUE	1.1	0.001609	TRUE	0.965	0.00852
AT5G47000	Peroxidase superfamily protein	28.14	29.25	57.62	72.9	51.69	71.65	59.76	47.69	TRUE	1.151	0.05047	TRUE	1.096	0.02092	TRUE	0.8997	0.1032
AT5G67450	zinc-finger protein 1	84.42	87.74	83.18	153.1	173.6	188.6	148.1	159	TRUE	0.3765	0.6532	TRUE	1.07	0.001196	TRUE	0.8324	0.02892
AT5G22608		49.48	56.99	98.2	108.2	110.1	114.7	92.7	79.49	TRUE	0.9255	0.03475	TRUE	1.056	0.00105	TRUE	0.6739	0.1263
AT1G15830		34.54	52.87	66.2	48.6	86.41	97.18	72.38	71.95	TRUE	0.4117	0.8471	TRUE	1.049	0.03037	TRUE	0.7028	0.3101
AT5G38100	S-adenosyl-L-methionine-dependent methyltransferases superfamily protein	83.15	76.49	119.7	105.7	163.9	165.3	178.6	123.8	TRUE	0.5165	0.4793	TRUE	1.048	0.0002621	TRUE	0.923	0.002452
AT2G02380	glutathione S-transferase (class zeta) 2	27.67	14.62	19.52	37.67	50.07	36.23	45	39.32	TRUE	0.3632	0.894	TRUE	1.041	0.09263	TRUE	0.9978	0.1126
AT1G67148		193.2	146.2	254.6	326.8	325.4	365.7	310.6	307.7	TRUE	0.757	0.02121	TRUE	1.037	1.142e-05	TRUE	0.8781	0.0004764
AT4G08620	sulphate transporter 1;1	49.89	58.49	81.48	83.84	122.8	100.5	86.69	107.1	TRUE	0.5969	0.4679	TRUE	1.035	0.004992	TRUE	0.83	0.05725
AT4G29780		397.8	369	256.4	641.5	944.1	617.6	691	848.4	TRUE	0.1169	0.9204	TRUE	1.032	0.00585	TRUE	1.009	0.007244
AT3G32040	Terpenoid synthases superfamily protein	61.4	49.49	89.97	91.13	113.9	110.4	106.9	83.66	TRUE	0.7145	0.2448	TRUE	1.024	0.002591	TRUE	0.7891	0.05725
AT2G24600	Ankyrin repeat family protein	411.9	658.1	367.5	937.6	961	1233	722.2	1021	TRUE	0.1495	0.8839	TRUE	1.013	0.01373	TRUE	0.6834	0.2138
AT1G53890	Protein of unknown function (DUF567)	140.8	157	138.8	271.3	270.2	333.1	222.5	280.4	TRUE	0.3697	0.6125	TRUE	1.011	0.001425	TRUE	0.7476	0.04949
AT3G47740	ABC2 homolog 2	29.42	24.75	31.4	38.88	56.53	51.86	47.98	44.88	TRUE	0.3547	0.8633	TRUE	1.006	0.02174	TRUE	0.7873	0.1633
AT5G49730	ferric reduction oxidase 6	1599	2704	2296	4503	3393	5407	3693	5059	TRUE	0.5507	0.3817	TRUE	1.005	0.0107	TRUE	1.001	0.01141
AT1G30660	nucleic acid binding;nucleic acid binding	46.05	46.12	28.86	25.52	16.15	29.65	44.61	44.34	TRUE	-0.7429	0.3733	TRUE	-1.009	0.0362	TRUE	-0.05123	1
AT3G22840	Chlorophyll A-B binding family protein	285.3	192.4	187.6	156.7	156.7	76.59	148.1	105.4	TRUE	-0.4309	0.6706	TRUE	-1.01	0.01149	TRUE	-0.8955	0.03739
AT5G50800	Nodulin MtN3 family protein	71.63	46.12	54.32	58.32	33.92	23.06	84.17	86.17	TRUE	-0.0528	1	TRUE	-1.021	0.01373	TRUE	0.5519	0.3593
AT2G04050	MATE efflux family protein	78.03	82.12	54.32	52.14	42.33	35.93	56.21	129.2	TRUE	-0.5838	0.5831	TRUE	-1.033	0.02981	TRUE	0.209	0.9451
AT3G29590	HXXXD-type acyl-transferase family protein	56.28	45	41.59	64.4	24.23	24.71	88.88	87.85	TRUE	0.01969	1	TRUE	-1.036	0.046	TRUE	0.8148	0.1177
AT4G10630	Glutaredoxin family protein	119	103.5	72.99	80.19	67.03	40.35	67.33	65.26	TRUE	-0.543	0.4242	TRUE	-1.039	0.001208	TRUE	-0.739	0.04949
AT1G58590	other RNA	158.7	146.5	223.7	186.8	70.05	77.41	69.29	81.15	TRUE	0.458	0.4429	TRUE	-1.041	9.723e-05	TRUE	-1.016	0.0001331
AT2G18620	Terpenoid synthases superfamily protein	31.98	56.24	42.44	43.74	25.04	18.12	20.2	7.53	TRUE	-0.06272	1	TRUE	-1.051	0.07708	TRUE	-1.688	0.0003885
AT1G10585	basic helix-loop-helix (bHLH) DNA-binding superfamily protein	147.1	127.1	67.05	75.33	98.53	32.12	69.02	87.01	TRUE	-0.9524	0.3149	TRUE	-1.054	0.08404	TRUE	-0.8053	0.3128
AT5G56795	metallothionein 1B	60.43	65.37	28.14	39.34	35.3	24.8	19.3	36.21	TRUE	-0.9493	0.2269	TRUE	-1.056	0.03309	TRUE	-1.179	0.01205
AT3G21310	Core-2/I-branching beta-1,6-N-acetylglucosaminyltransferase family protein	42.21	38.25	36.5	36.45	22.61	15.65	32.83	24.26	TRUE	-0.1361	0.9888	TRUE	-1.061	0.03951	TRUE	-0.4893	0.6144
AT5G20710	beta-galactosidase 7	35.82	36	32.25	38.88	14.54	19.76	35.35	23.43	TRUE	-0.03783	1	TRUE	-1.063	0.06002	TRUE	-0.289	0.902
AT1G11120		56.28	66.37	47.79	52.25	32.89	25.53	58.08	39.32	TRUE	-0.3167	0.8824	TRUE	-1.067	0.02092	TRUE	-0.3403	0.8197
AT5G47990	cytochrome P450, family 705, subfamily A, polypeptide 5	1865	1341	2104	2368	745.2	769.2	898.9	955.2	TRUE	0.4803	0.1517	TRUE	-1.067	3.958e-09	TRUE	-0.7744	6.564e-05
AT5G50790	Nodulin MtN3 family protein	99.77	128.2	66.2	54.68	58.15	50.23	45.45	56.89	TRUE	-0.9013	0.04106	TRUE	-1.082	0.0009117	TRUE	-1.165	0.000227
AT4G15480	UDP-Glycosyltransferase superfamily protein	120.2	105.7	92.52	66.41	66.22	39.53	55.55	65.26	TRUE	-0.4568	0.5951	TRUE	-1.084	0.001983	TRUE	-0.8958	0.01972
AT5G39220	alpha/beta-Hydrolases superfamily protein	37.1	47.25	36.5	26.86	22.61	17.29	46.29	23.43	TRUE	-0.3863	0.8354	TRUE	-1.084	0.04894	TRUE	-0.2863	0.9123
AT3G16360	HPT phosphotransmitter 4	130.5	131.6	118	94.77	59.76	63.3	122	122.2	TRUE	-0.2733	0.7877	TRUE	-1.089	0.0001185	TRUE	-0.1023	0.9849
AT3G22860	eukaryotic translation initiation factor 3 subunit C2	29.42	31.5	32.25	21.87	14.54	14	25.25	23.43	TRUE	-0.1249	0.9888	TRUE	-1.09	0.09201	TRUE	-0.3255	0.903
AT5G43500	actin-related protein 9	1392	1327	893.5	808	662.2	611.4	1083	1023	TRUE	-0.661	0.00138	TRUE	-1.092	4.847e-12	TRUE	-0.3662	0.1449
AT2G26020	plant defensin 1.2b	149.9	206.1	71.86	85.43	75.39	92.96	68.18	99.18	TRUE	-1.212	0.148	TRUE	-1.095	0.08933	TRUE	-1.096	0.09003
AT4G14690	Chlorophyll A-B binding family protein	150.9	131.6	75.54	52.25	95.3	35.41	62.28	51.04	TRUE	-1.091	0.06584	TRUE	-1.098	0.01941	TRUE	-1.31	0.00277
AT5G24770	vegetative storage protein 2	658.7	878.5	626.4	1050	365	357.4	1327	1647	TRUE	0.04544	0.9598	TRUE	-1.102	1.909e-05	TRUE	0.9391	0.0002142
AT3G04000	NAD(P)-binding Rossmann-fold superfamily protein	328.7	240.7	156.2	201.7	146.2	115.3	113.5	124.7	TRUE	-0.6883	0.1554	TRUE	-1.106	5.056e-05	TRUE	-1.241	2.924e-06
AT1G74290	alpha/beta-Hydrolases superfamily protein	91.83	139.6	52.23	62.9	51.68	57.08	75.76	95.38	TRUE	-1.04	0.03349	TRUE	-1.111	0.002034	TRUE	-0.4542	0.5394
AT4G03060	AOP2 (ALKENYL HYDROXALKYL PRODUCING 2); oxidoreductase, acting on paired donors, with incorporation or reduction of molecular oxygen, 2-oxoglutarate as one donor, and incorporation of one atom each of oxygen into both donors	969.6	630.3	929.4	482.7	486.8	240.5	1066	664.6	TRUE	-0.08145	0.9675	TRUE	-1.112	0.01949	TRUE	0.1325	1
AT3G21030	transposable element gene	29.42	36	17.82	14.58	12.92	17.29	33.67	30.93	TRUE	-0.9914	0.2367	TRUE	-1.119	0.05342	TRUE	-0.02698	1
AT1G05680	Uridine diphosphate glycosyltransferase 74E2	878.8	544.4	682.4	598.7	454.7	186.9	211.8	334.7	TRUE	-0.1129	0.9726	TRUE	-1.121	0.005264	TRUE	-1.357	0.0002861
AT2G37870	Bifunctional inhibitor/lipid-transfer protein/seed storage 2S albumin superfamily protein	142	114.7	64.51	138.5	58.15	58.47	162.5	113.8	TRUE	-0.4247	0.8226	TRUE	-1.127	0.00376	TRUE	0.1146	0.9987
AT3G19270	cytochrome P450, family 707, subfamily A, polypeptide 4	102.3	93.37	57.72	29.16	58.95	29.65	75.75	62.75	TRUE	-1.083	0.04533	TRUE	-1.132	0.008929	TRUE	-0.4942	0.5577
AT5G15960	stress-responsive protein (KIN1) / stress-induced protein (KIN1)	1344	1102	930.9	1503	644	459.3	1167	624.7	TRUE	-0.05974	1	TRUE	-1.138	6.272e-05	TRUE	-0.4411	0.4097
AT5G59320	lipid transfer protein 3	433.6	485.9	301.3	385.2	234.2	180.4	330.8	188.2	TRUE	-0.4585	0.7745	TRUE	-1.152	0.008075	TRUE	-0.8313	0.1258
AT3G57500		65.24	67.54	39.89	35.24	32.3	27.18	44.47	35.98	TRUE	-0.8046	0.1925	TRUE	-1.155	0.001849	TRUE	-0.7202	0.135
AT4G09820	basic helix-loop-helix (bHLH) DNA-binding superfamily protein	28.14	27	17.37	27.95	12.92	11.53	55.55	63.59	TRUE	-0.3557	0.9258	TRUE	-1.163	0.08455	TRUE	1.11	0.01391
AT4G15440	hydroperoxide lyase 1	307	268.8	325.9	325.6	150.2	102.1	339.2	215.9	TRUE	0.1844	0.9298	TRUE	-1.181	4.318e-05	TRUE	-0.04786	1
AT1G49700	Plant protein 1589 of unknown function	38.37	51.74	27.76	40.11	14.76	25.33	39.43	44.46	TRUE	-0.4623	0.8094	TRUE	-1.182	0.01685	TRUE	-0.1162	1
AT1G54120		63.96	45	47.53	66.83	26.65	20.59	15.15	19.24	TRUE	0.04209	1	TRUE	-1.184	0.02115	TRUE	-1.64	0.0003779
AT2G01200	indole-3-acetic acid inducible 32	30.7	22.5	19.52	23.09	11.31	11.53	17.68	16.73	TRUE	-0.3256	0.9243	TRUE	-1.197	0.07676	TRUE	-0.6108	0.6212
AT2G18720	Translation elongation factor EF1A/initiation factor IF2gamma family protein	44.77	39.37	25.46	32.81	20.19	15.65	31.98	27.61	TRUE	-0.5546	0.6574	TRUE	-1.218	0.008179	TRUE	-0.4903	0.5954
AT4G04410	transposable element gene	553.9	564.7	554.3	521.3	240.7	238.8	409.9	363.9	TRUE	-0.04969	0.9959	TRUE	-1.223	9.669e-11	TRUE	-0.5326	0.03284
AT5G54060	UDP-glucose:flavonoid 3-o-glucosyltransferase	79.31	68.62	63.66	80.19	36.34	26.35	149.8	195.8	TRUE	-0.06321	1	TRUE	-1.226	0.001995	TRUE	1.23	0.0001442
AT4G24000	cellulose synthase like G2	99.49	145.1	49.23	48.6	62.19	42.82	140.6	216.7	TRUE	-1.337	0.003224	TRUE	-1.234	0.001207	TRUE	0.5283	0.3648
AT1G29230	CBL-interacting protein kinase 18	30.7	28.12	20.37	18.23	16.15	8.235	20.2	25.1	TRUE	-0.5863	0.7597	TRUE	-1.253	0.06535	TRUE	-0.3705	0.8913
AT4G19850	lectin-related	19.19	23.62	12.73	13.37	9.691	8.235	15.99	19.24	TRUE	-0.7239	0.6454	TRUE	-1.253	0.07919	TRUE	-0.2883	0.9453
AT3G61113	Ubiquitin related modifier 1	21.75	41.62	22.92	20.66	12.92	14	16.83	29.28	TRUE	-0.553	0.7629	TRUE	-1.257	0.05179	TRUE	-0.4838	0.7925
AT2G13550		284	294.7	247	223.6	127.6	112.8	67.33	55.22	TRUE	-0.2873	0.6963	TRUE	-1.267	7.432e-09	TRUE	-2.239	7.463e-24
AT1G73220	organic cation/carnitine transporter1	53.71	124.9	76.39	55.89	43.59	32.12	55.55	51.87	TRUE	-0.4295	0.7931	TRUE	-1.269	0.007429	TRUE	-0.7685	0.2667
AT4G08570	Heavy metal transport/detoxification superfamily protein	101.1	75.37	92.52	102.1	36.34	35.41	66.49	39.32	TRUE	0.1421	0.9814	TRUE	-1.281	0.001329	TRUE	-0.7237	0.2022
AT1G19630	cytochrome P450, family 722, subfamily A, polypeptide 1	37.1	29.25	17.82	30.38	11.31	15.65	39.56	32.63	TRUE	-0.5156	0.8446	TRUE	-1.283	0.05034	TRUE	0.1319	1
AT3G49620	2-oxoglutarate (2OG) and Fe(II)-dependent oxygenase superfamily protein	830.2	770.5	451.5	569.9	361	287.4	247.5	601.5	TRUE	-0.6745	0.4792	TRUE	-1.298	0.001703	TRUE	-0.9094	0.06966
AT3G54625	other RNA	44.78	27.18	10.9	13.11	21.78	6.629	15.33	25.84	TRUE	-1.547	0.1108	TRUE	-1.3	0.07517	TRUE	-0.7768	0.4507
AT5G59990	CCT motif family protein	43.49	43.87	22.07	37.67	19.38	15.66	27.78	29.28	TRUE	-0.6149	0.6338	TRUE	-1.311	0.004432	TRUE	-0.6127	0.4209
AT5G39120	RmlC-like cupins superfamily protein	163.7	212.9	162.4	151	79.65	70.59	37.24	61.03	TRUE	-0.2693	0.8245	TRUE	-1.329	9.096e-07	TRUE	-1.948	2.551e-13
AT5G17220	glutathione S-transferase phi 12	153.5	115.9	118	138.5	54.11	51.88	229.8	311.9	TRUE	-0.07819	1	TRUE	-1.33	2.222e-05	TRUE	1.021	0.0008704
AT3G44860	farnesoic acid carboxyl-O-methyltransferase	300.6	436.5	148.5	211.4	172.8	122.7	221.4	399.3	TRUE	-1.096	0.06555	TRUE	-1.332	0.0007541	TRUE	-0.2641	0.9067
AT4G21680	NITRATE TRANSPORTER 1.8	747	641.2	266.5	219.9	340	198.5	279.4	558	TRUE	-1.481	8.931e-05	TRUE	-1.355	6.509e-05	TRUE	-0.7204	0.1277
AT3G19184	AP2/B3-like transcriptional factor family protein	47.33	47.25	34.8	23.09	16.96	19.76	17.68	20.08	TRUE	-0.6549	0.4473	TRUE	-1.36	0.00161	TRUE	-1.319	0.001823
AT5G44430	plant defensin 1.2C	178.4	213.9	72.99	61.99	49.25	102.2	67.57	138.9	TRUE	-1.522	0.03503	TRUE	-1.383	0.02295	TRUE	-0.9311	0.2565
AT1G47510	inositol polyphosphate 5-phosphatase 11	92.1	52.87	50.67	47.39	37.15	16.47	59.76	79.48	TRUE	-0.5246	0.6675	TRUE	-1.4	0.001873	TRUE	-0.03223	1
AT5G39090	HXXXD-type acyl-transferase family protein	66.52	83.24	73.84	55.89	32.3	23.88	52.18	51.87	TRUE	-0.182	0.9308	TRUE	-1.419	4.078e-05	TRUE	-0.5345	0.392
AT4G16745	Exostosin family protein	170.1	216	184.2	210.2	64.61	79.88	165.8	165.7	TRUE	0.002668	1	TRUE	-1.429	4.556e-08	TRUE	-0.2309	0.8383
AT5G14620	domains rearranged methyltransferase 2	441.3	494.5	449.9	445.9	155.9	183.6	131.3	114.6	TRUE	-0.06793	0.9942	TRUE	-1.469	5.336e-14	TRUE	-1.933	1.087e-22
AT5G59310	lipid transfer protein 4	868.6	1261	1268	2051	365	405.2	1236	1130	TRUE	0.5611	0.2079	TRUE	-1.485	4.289e-08	TRUE	0.1352	0.9508
AT3G13784	cell wall invertase 5	85.7	60.74	64.51	74.12	22.61	28	21.88	14.22	TRUE	-0.08104	1	TRUE	-1.514	6.536e-05	TRUE	-1.998	1.002e-07
AT1G48580		75.47	66.37	67.05	59.54	24.23	23.06	27.78	14.29	TRUE	-0.1427	0.9749	TRUE	-1.574	5.159e-05	TRUE	-1.745	5.636e-06
AT2G03110	RNA binding;nucleic acid binding	16.63	13.5	11.88	15.8	6.461	3.294	13.47	6.693	TRUE	-0.1479	1	TRUE	-1.589	0.08202	TRUE	-0.5657	0.809
AT2G39030	Acyl-CoA N-acyltransferases (NAT) superfamily protein	411.9	599.6	202.9	317.1	223.7	115.3	549.6	1233	TRUE	-1.034	0.4275	TRUE	-1.589	0.01162	TRUE	0.8022	0.4331
AT1G47485		11.51	15.75	7.639	1.215	4.038	4.941	7.575	4.183	TRUE	-1.437	0.2662	TRUE	-1.592	0.0845	TRUE	-1.212	0.2868
AT3G46660	UDP-glucosyl transferase 76E12	98.69	63.53	33.98	74.17	29.51	20.38	21.18	29.47	TRUE	-0.656	0.6308	TRUE	-1.65	0.0001674	TRUE	-1.656	0.000141
AT5G19470	nudix hydrolase homolog 24	47.33	24.75	12.73	38.88	12.92	9.059	52.18	63.59	TRUE	-0.5856	0.8537	TRUE	-1.671	0.01095	TRUE	0.7114	0.535
AT5G44420	plant defensin 1.2	368.4	479.2	142.6	179.8	105	163.9	165.6	324.6	TRUE	-1.436	0.05826	TRUE	-1.671	0.001873	TRUE	-0.7997	0.3778
AT2G26010	plant defensin 1.3	838.3	988.4	319.6	358.4	257.3	315.4	275.2	551.8	TRUE	-1.451	0.02419	TRUE	-1.681	0.0003965	TRUE	-1.148	0.04319
AT1G69050		23.02	25.87	23.77	19.44	7.268	7.412	15.15	14.22	TRUE	-0.1576	0.9897	TRUE	-1.725	0.004042	TRUE	-0.7359	0.4691
AT4G08115	transposable element gene	11.51	11.25	19.52	21.87	3.303	3.302	5.521	6.124	TRUE	0.8416	0.573	TRUE	-1.764	0.09376	TRUE	-0.9387	0.5476
AT1G52000	Mannose-binding lectin superfamily protein	2620	2282	2307	3116	724.4	694.2	2858	2799	TRUE	0.1135	0.9305	TRUE	-1.782	5.362e-17	TRUE	0.2129	0.8232
AT3G49340	Cysteine proteinases superfamily protein	14.07	14.62	12.73	15.8	0.8076	7.412	8.417	5.02	TRUE	-0.03761	1	TRUE	-1.787	0.05636	TRUE	-1.084	0.3702
AT1G67020		20.47	14.62	12.73	8.505	4.038	5.765	10.1	10.04	TRUE	-0.6524	0.7612	TRUE	-1.802	0.01569	TRUE	-0.7782	0.5792
AT5G10572	SNOR77; snoRNA	12.79	11.25	6.79	6.075	5.653	0.8235	5.892	6.693	TRUE	-0.8682	0.7597	TRUE	-1.838	0.08245	TRUE	-0.9143	0.6019
AT1G73325	Kunitz family trypsin and protease inhibitor protein	47.33	19.12	19.52	17.01	9.691	7.412	29.53	41.83	TRUE	-0.8013	0.6526	TRUE	-1.901	0.01246	TRUE	0.1415	1
AT1G69770	chromomethylase 3	1009	1004	746.9	729	265.7	272.6	701.1	572.3	TRUE	-0.4449	0.1726	TRUE	-1.903	3.287e-29	TRUE	-0.6614	0.000718
AT2G02130	low-molecular-weight cysteine-rich 68	4223	4739	3939	4994	1186	1192	2681	2173	TRUE	-0.0405	1	TRUE	-1.919	1.856e-29	TRUE	-0.8905	1.538e-06
AT1G38065	O-fucosyltransferase family protein	25.74	45.52	46.95	44.87	9.514	9.33	10.61	13.59	TRUE	0.3551	0.8437	TRUE	-1.923	0.0001387	TRUE	-1.552	0.002438
AT1G66570	sucrose-proton symporter 7	88.26	45	58.57	35.24	29.07	4.118	8.417	6.693	TRUE	-0.4128	0.8909	TRUE	-1.957	0.01113	TRUE	-3.09	1.58e-05
AT1G20680	Protein of unknown function (DUF833)	33.26	64.12	13.58	6.075	12.11	13.17	5.05	8.366	TRUE	-2.228	0.0009881	TRUE	-1.964	0.001109	TRUE	-2.865	6.742e-07
AT3G03341		20.47	10.12	5.941	12.15	2.423	4.118	19.36	6.693	TRUE	-0.8069	0.8144	TRUE	-2.157	0.02092	TRUE	-0.2004	1
AT2G37720	TRICHOME BIREFRINGENCE-LIKE 15	11.51	11.25	11.03	6.075	2.625	2.471	4.208	2.51	TRUE	-0.3339	0.9567	TRUE	-2.162	0.0271	TRUE	-1.724	0.1078
AT2G10440		7.713	11.14	7.622	0.007547	1.615	2.471	5.892	9.195	TRUE	-1.068	0.6507	TRUE	-2.167	0.09406	TRUE	-0.3377	0.9853
AT5G19100	Eukaryotic aspartyl protease family protein	29.42	47.25	34.8	34.02	7.268	9.882	12.63	10.88	TRUE	-0.1736	0.9771	TRUE	-2.168	5.517e-06	TRUE	-1.717	0.0002589
AT1G48670	auxin-responsive GH3 family protein	8.954	18	30.56	32.81	3.23	2.471	21.04	6.693	TRUE	1.185	0.2187	TRUE	-2.223	0.01487	TRUE	0.008253	1
AT1G66320	F-box/RNI-like superfamily protein	8.494	12.24	8.284	4.581	2.374	1.647	2.256	0.8366	TRUE	-0.6132	0.8726	TRUE	-2.335	0.04031	TRUE	-2.597	0.01614
AT2G03850	Late embryogenesis abundant protein (LEA) family protein	6.396	15.75	4.244	2.43	2.423	1.647	3.367	9.203	TRUE	-1.663	0.3476	TRUE	-2.412	0.03563	TRUE	-0.8411	0.6912
AT4G00960	Protein kinase superfamily protein	20.47	3.375	11.88	20.66	3.23	0.8235	6.733	9.203	TRUE	0.4414	0.9274	TRUE	-2.412	0.03737	TRUE	-0.5059	0.921
AT5G58840	Subtilase family protein	31.86	26.75	18.63	13.37	5.653	4.941	12.63	47.58	TRUE	-0.8255	0.6339	TRUE	-2.441	0.0005917	TRUE	0.04253	1
AT1G51055	FBD-like domain family protein	10.23	4.5	7.639	8.505	1.615	0.8235	7.575	6.693	TRUE	0.1519	1	TRUE	-2.442	0.09411	TRUE	-0.009835	1
AT2G02120	Scorpion toxin-like knottin superfamily protein	927.4	632.2	612.9	871.2	148.6	118.6	1125	909.5	TRUE	-0.09929	0.9911	TRUE	-2.525	1.224e-30	TRUE	0.4002	0.3732
AT1G56650	production of anthocyanin pigment 1	127.9	51.74	63.66	61.97	20.19	8.235	180.1	128.8	TRUE	-0.472	0.8322	TRUE	-2.604	2.886e-06	TRUE	0.8203	0.4274
AT2G36490	demeter-like 1	625.5	718.8	568.7	490	83.99	136.7	231.5	244.3	TRUE	-0.3324	0.6142	TRUE	-2.615	4.78e-32	TRUE	-1.504	6.49e-12
AT4G16870	transposable element gene	808.4	1057	954.9	1190	114.7	186.9	1020	1001	TRUE	0.1601	0.8487	TRUE	-2.644	8.954e-37	TRUE	0.1033	0.9559
AT2G06002	other RNA	63.64	87.49	64.51	93.57	12.97	10.78	26.93	22.59	TRUE	-0.002971	1	TRUE	-2.683	5.969e-14	TRUE	-1.625	2.066e-06
AT2G18600	Ubiquitin-conjugating enzyme family protein	165	130.5	116.3	151.9	18.57	26.35	35.35	44.34	TRUE	-0.1634	0.9641	TRUE	-2.702	3.864e-18	TRUE	-1.876	5.581e-10
AT5G59305		6.396	11.25	2.546	2.43	0.8076	1.647	3.367	9.203	TRUE	-1.79	0.3452	TRUE	-2.759	0.03217	TRUE	-0.5042	0.9076
AT4G08100	transposable element gene	17.15	13.24	16.39	5.613	0.04846	4.505	7.912	6.333	TRUE	-0.316	0.9547	TRUE	-2.804	0.003062	TRUE	-1.056	0.4503
AT3G44410		7.675	4.5	2.546	0.003102	0.005537	0.8235	0.004968	3.347	TRUE	-1.904	0.4333	TRUE	-3.529	0.08702	TRUE	-1.762	0.3795
AT4G16590	cellulose synthase-like A01	12.79	5.624	1.698	2.43	0.005604	0.8235	26.09	22.59	TRUE	-2.094	0.3678	TRUE	-4.104	0.001823	TRUE	1.426	0.0875
AT5G17700	MATE efflux family protein	740.6	751.4	892.9	775.2	23.42	28	19.36	15.9	TRUE	0.1782	0.8672	TRUE	-4.854	1.559e-105	TRUE	-5.395	1.812e-115
AT3G21380	Mannose-binding lectin superfamily protein	7.675	2.25	0.004784	0.004918	0.004899	0.002928	2.525	1.673	TRUE	-5.177	0.2028	TRUE	-5.339	0.08606	TRUE	-1.145	0.8281
AT1G48130	1-cysteine peroxiredoxin 1	11.51	1.125	0.006065	0.007791	0.003115	0.005711	0.8417	0.005904	TRUE	-5.49	0.2102	TRUE	-5.654	0.0689	TRUE	-3.492	0.2163
AT4G28520	cruciferin 3	51.15	0.003702	0.004606	0.005072	0.005221	0.004667	2.517	0.003118	TRUE	-7.466	0.03726	TRUE	-7.633	0.006572	TRUE	-4.122	0.05079

## Sheet: differentially regulated sdcdc
		Normalized Expression level (Read counts)								sdc vs. WT			dc vs. WT			sdc/dc vs. WT
AGI code	Short_description	wildtype_1	wildtype_2	sdc_1	sdc_2	dc_1	dc_2	sdcdc_1	sdcdc_2	Present SDC vs. WT?	log2 ratio SDC vs. WT	FDR SDC vs. WT	Present dc vs. WT?	log2 ratio dc vs. WT	FDR dc vs. WT	Present sdc/dc vs. WT?	log2 ratio sdc/dc vs. WT	FDR sdc/dc vs. WT
AT2G15380	transposable element gene	0.003448	0.006351	0.8488	1.215	525.2	565.5	422.1	578.5	FALSE	3.06	NA	TRUE	12.13	6.384e-90	TRUE	11.99	7.6e-87
AT3G26483	transposable element gene	0.006786	0.005688	1.698	1.215	1606	1675	359.2	542.6	FALSE	3.586	NA	TRUE	13.72	3.279e-144	TRUE	11.84	1.047e-84
AT3G46183	transposable element gene	0.005122	0.004718	2.546	2.43	997.8	980.8	281.9	427.4	FALSE	4.274	NA	TRUE	12.99	1.618e-114	TRUE	11.49	1.472e-72
AT1G53810	transposable element gene	0.007398	1.125	0.8488	1.215	1481	1547	1954	1956	FALSE	0.6282	NA	TRUE	11.04	2.126e-182	TRUE	11.4	6.736e-201
AT1G16660	transposable element gene	0.007093	0.004681	0.005928	0.00825	506.2	508.1	150.7	205	FALSE	5.125e-15	NA	TRUE	12.03	1.198e-88	TRUE	10.5	2.056e-50
AT2G14940	transposable element gene	0.005983	0.006199	0.8488	0.003656	205.9	197.6	170	175.7	FALSE	2.223	NA	TRUE	10.7	1.218e-56	TRUE	10.45	2.056e-50
AT5G24915	transposable element gene	0.007352	0.005259	0.002884	1.215	110.6	133.5	133.5	172.3	FALSE	2.223	NA	TRUE	9.975	2.548e-37	TRUE	10.28	6.491e-43
AT3G61030	Calcium-dependent lipid-binding (CaLB domain) family protein	0.008414	0.00531	1.799	0.2916	906.4	955.8	121.5	164.8	FALSE	3.06	NA	TRUE	12.91	2.393e-118	TRUE	10.18	1.541e-44
AT3G43575	transposable element gene	0.006241	0.006946	0.003905	0.005069	220.8	259.3	99.32	182.4	FALSE	5.125e-15	NA	TRUE	10.95	2.77e-50	TRUE	10.16	1.594e-37
AT4G09595	transposable element gene	0.003688	0.5287	1.18	0.0069	340.2	438	87.19	139.9	FALSE	2.223	NA	TRUE	11.65	3.661e-68	TRUE	9.85	1.268e-34
AT1G70010	transposable element gene	0.00778	0.006078	1.698	0.00486	205.7	209.7	104.6	116.7	FALSE	3.06	NA	TRUE	10.74	2.204e-55	TRUE	9.807	3.361e-36
AT5G26020	transposable element gene	0.006128	0.004017	0.8488	0.006847	220.9	207.3	77.55	143.3	FALSE	2.223	NA	TRUE	10.79	6.009e-41	TRUE	9.807	1.87e-28
AT4G20365	transposable element gene	2.558	0.005346	2.546	1.215	3070	3199	685.9	1114	FALSE	0.6793	NA	TRUE	11.22	2.476e-178	TRUE	9.414	3.674e-115
AT5G28053	transposable element gene	0.005939	0.00305	0.0032	2.43	99.74	126.4	66.59	93.7	FALSE	3.06	NA	TRUE	9.865	2.768e-36	TRUE	9.346	1.755e-28
AT2G04290	transposable element gene	0.003369	0.008234	0.004416	0.005967	72.51	71.65	61.72	79.48	FALSE	5.125e-15	NA	TRUE	9.22	2.653e-26	TRUE	9.161	2.949e-25
AT2G13460	transposable element gene	0.003246	0.002847	0.004153	1.215	73.49	70.82	60.6	79.58	FALSE	2.223	NA	TRUE	9.22	4.341e-26	TRUE	9.153	6.411e-25
AT2G41580	transposable element gene	0.008422	0.003979	0.8488	3.645	239.9	242.9	53.87	83.66	FALSE	3.971	NA	TRUE	10.96	6.438e-54	TRUE	9.127	6.176e-24
AT3G30802	transposable element gene	0.5117	0.1912	1.698	2.017	34.32	38.63	58.02	75.47	FALSE	3.971	NA	TRUE	8.23	1.879e-15	TRUE	9.082	2.603e-24
AT3G50625	transposable element gene	0.005205	0.004855	0.00405	1.215	129.2	152.4	36.19	95.03	FALSE	2.223	NA	TRUE	10.18	1.232e-26	TRUE	9.064	1.185e-17
AT3G44045	transposable element gene	0.004496	0.007548	0.8488	0.006293	64.16	68.02	70.27	61.42	FALSE	2.223	NA	TRUE	9.092	1.899e-25	TRUE	9.055	8.259e-25
AT1G36720	transposable element gene	0.6268	0.3262	3.522	2.151	41.74	54.2	54.93	72.09	TRUE	4.525	0.594	TRUE	8.636	4.043e-18	TRUE	9.008	1.602e-22
AT1G45035	transposable element gene	0.007062	0.004668	0.004122	1.215	92.87	101.3	46.29	73.62	FALSE	2.223	NA	TRUE	9.646	3.229e-30	TRUE	8.929	1.543e-20
AT1G47650	transposable element gene	0.006599	0.007792	0.003926	0.0052	165.5	157.3	47.98	70.28	FALSE	5.125e-15	NA	TRUE	10.38	1.225e-46	TRUE	8.909	3.633e-22
AT3G32230	transposable element gene	0.007847	0.003626	0.005043	0.006838	1.114	1.647	67.84	49.46	FALSE	5.125e-15	NA	FALSE	3.471	NA	TRUE	8.899	7.56e-24
AT2G16680	transposable element gene	0.007733	0.007773	0.006177	0.005238	113.1	133.4	37.03	59.4	FALSE	5.125e-15	NA	TRUE	9.989	6.769e-35	TRUE	8.616	1.665e-18
AT5G29646	transposable element gene	0.009475	0.004583	1.706	1.215	34.45	54.24	42.13	48.43	FALSE	3.586	NA	TRUE	8.522	4.299e-17	TRUE	8.525	3.269e-18
AT3G29650	transposable element gene	0.00419	0.008159	0.003258	0.003893	34.73	39.36	38.72	46.87	FALSE	5.125e-15	NA	TRUE	8.262	5.138e-15	TRUE	8.443	7.378e-17
AT1G45020	transposable element gene	0.00416	1.125	6.79	1.215	465.3	426.9	203.9	287.6	TRUE	2.657	0.5026	TRUE	9.276	8.046e-77	TRUE	8.413	5.866e-56
AT2G12210	transposable element gene	0.4349	0.006996	0.8488	0.008666	24.12	23.59	42.13	41.05	FALSE	2.223	NA	TRUE	7.639	1.946e-10	TRUE	8.4	1.574e-16
AT3G45520	transposable element gene	0.007855	0.007446	0.006334	1.215	67.03	90.59	24.41	58.57	FALSE	2.223	NA	TRUE	9.344	7.32e-21	TRUE	8.4	3.552e-13
AT1G33460	transposable element gene	0.004298	0.003734	0.8488	1.215	54.83	77.06	35.58	47.08	FALSE	3.06	NA	TRUE	9.092	1.657e-26	TRUE	8.385	9.486e-17
AT2G03080	transposable element gene	0.2302	0.007465	0.003916	0.5832	25.09	28.09	42.86	36.02	FALSE	5.125e-15	NA	TRUE	7.778	1.918e-09	TRUE	8.325	4.768e-13
AT5G43415	transposable element gene	2.558	1.125	0.8488	1.215	607.6	713.9	437.7	771.9	FALSE	-0.7665	NA	TRUE	8.428	6.012e-75	TRUE	8.302	1.41e-72
AT1G36920		0.006122	0.007372	1.698	3.645	33.11	32.12	31.98	44.34	FALSE	4.274	NA	TRUE	8.077	8.279e-14	TRUE	8.279	1.094e-15
AT2G02110	transposable element gene	0.005806	0.007008	0.005565	0.00907	142.1	124.4	34.51	41	FALSE	5.125e-15	NA	TRUE	10.1	1.423e-40	TRUE	8.263	8.731e-16
AT3G42650	transposable element gene	0.008276	0.005082	0.003396	1.215	0.8076	1.647	35.38	37.65	FALSE	2.223	NA	FALSE	3.471	NA	TRUE	8.214	1.574e-16
AT1G36975	transposable element gene	0.004572	0.006839	0.006277	0.004218	134.9	149.9	33.67	35.98	FALSE	5.125e-15	NA	TRUE	10.2	7.703e-45	TRUE	8.147	3.552e-15
AT1G36040	transposable element gene	0.003474	0.008199	0.8488	0.4131	40.64	59.55	23.57	45.58	FALSE	2.223	NA	TRUE	8.684	7.485e-17	TRUE	8.129	3.272e-12
AT1G30340	transposable element gene	0.006206	0.004171	0.003669	0.003528	60.57	60.12	28.62	38.49	FALSE	5.125e-15	NA	TRUE	8.962	1.129e-22	TRUE	8.094	5.372e-14
AT3G31920	transposable element gene	0.006445	0.003875	0.9337	1.215	17.31	14.86	20.69	44.68	FALSE	3.06	NA	TRUE	7.046	3.727e-06	TRUE	8.057	9.018e-13
AT4G14460	transposable element gene	0.005991	0.007094	1.698	0.003756	88.84	83.18	25.25	38.49	FALSE	3.06	NA	TRUE	9.473	9.021e-30	TRUE	8.02	1.445e-13
AT2G13870	transposable element gene	0.006993	0.007269	0.005075	0.007301	0.2584	3.739	41.07	21.72	FALSE	5.125e-15	NA	TRUE	4.155	0.5462	TRUE	8.001	3.083e-14
AT3G15600	transposable element gene	0.008845	0.00619	0.003808	0.004421	19.83	18.17	37.34	25.63	FALSE	5.125e-15	NA	TRUE	7.313	3.64e-08	TRUE	8.001	1.192e-13
AT5G27947	transposable element gene	0.007417	0.00282	0.005217	0.003285	69.45	69.18	25.25	37.65	FALSE	5.125e-15	NA	TRUE	9.161	1.566e-24	TRUE	8.001	7.041e-13
AT2G02200	transposable element gene	0.1407	0.5512	0.7299	1.033	42.94	53.37	21.1	40.85	FALSE	3.06	NA	TRUE	8.636	7.522e-17	TRUE	7.982	4.109e-12
AT5G26345	transposable element gene	0.006683	0.003242	0.00256	0.00693	46.03	43.65	26.93	35.14	FALSE	5.125e-15	NA	TRUE	8.535	2.726e-18	TRUE	7.982	1.997e-13
AT1G45030	transposable element gene	0.008773	0.008022	0.003549	0.004517	54.92	68.35	29.46	30.96	FALSE	5.125e-15	NA	TRUE	8.991	1.154e-22	TRUE	7.942	1.916e-12
AT2G05240	transposable element gene	1.829	0.1575	1.927	0.1215	114.8	91.24	170.1	173	FALSE	0.6282	NA	TRUE	7.165	1.892e-32	TRUE	7.894	6.07e-45
AT1G26990	transposable element gene	0.007825	0.003955	0.002202	0.005829	16.96	22.23	16.83	40.16	FALSE	5.125e-15	NA	TRUE	7.343	1.23e-06	TRUE	7.86	3.853e-09
AT2G03100	transposable element gene	0.00608	0.003454	0.003982	0.008692	45.17	36.85	28.5	26.76	FALSE	5.125e-15	NA	TRUE	8.412	8.415e-16	TRUE	7.817	2.01e-11
AT2G15520	transposable element gene	0.007405	0.006263	1.698	0.007068	74.3	83.18	21.04	33.47	FALSE	3.06	NA	TRUE	9.344	2.112e-27	TRUE	7.795	3.368e-11
AT1G36260	transposable element gene	0.005982	0.003078	0.003133	0.006038	0.9126	0.005923	32.9	20.96	FALSE	5.125e-15	NA	FALSE	2.125	NA	TRUE	7.773	5.978e-12
AT1G43840	transposable element gene	0.00433	0.006377	0.002567	0.007845	1.341	0.8235	36.42	15.04	FALSE	5.125e-15	NA	FALSE	3.471	NA	TRUE	7.704	2.472e-11
AT2G16000	transposable element gene	1.279	1.125	0.005954	1.215	628.3	704.1	247.7	294.3	FALSE	-1.068	NA	TRUE	8.981	7.855e-115	TRUE	7.682	4.372e-70
AT2G02103		0.005136	0.007837	0.004726	0.004898	93.68	93.06	26.09	21.75	FALSE	5.125e-15	NA	TRUE	9.591	1.391e-31	TRUE	7.607	5.524e-10
AT3G29080		0.009347	0.004366	0.8488	0.003548	25.71	49.33	24.41	21.75	FALSE	2.223	NA	TRUE	8.278	1.594e-13	TRUE	7.555	1.775e-08
AT3G60950	C2 calcium/lipid-binding endonuclease/exonuclease/phosphatase	0.005342	2.767	7.851	4.459	1939	2084	220.5	275.7	TRUE	2.315	0.3211	TRUE	10.57	3.742e-177	TRUE	7.554	2.624e-65
AT2G15870	transposable element gene	0.007374	0.006436	0.004144	0.007276	25.77	22.84	21.04	24.26	FALSE	5.125e-15	NA	TRUE	7.664	3.212e-10	TRUE	7.529	2.278e-09
AT5G26590	transposable element gene	0.006113	0.006253	0.00549	0.005859	8.657	10.19	21.62	22.63	FALSE	5.125e-15	NA	TRUE	6.292	0.0002351	TRUE	7.502	4.151e-09
AT3G44215	transposable element gene	7.675	4.5	5.941	2.43	3212	3231	866.1	1257	TRUE	-0.4018	0.9824	TRUE	9.043	3.555e-199	TRUE	7.442	2.059e-130
AT1G34530	transposable element gene	0.006216	0.003555	1.698	3.645	5.645	5.847	18.72	23.2	FALSE	4.274	NA	TRUE	5.587	0.01551	TRUE	7.419	3.7e-09
AT1G36190	transposable element gene	0.005418	0.007743	1.698	0.003496	0.5007	0.8235	22.94	19.28	FALSE	3.06	NA	FALSE	2.95	NA	TRUE	7.419	3.45e-09
AT2G10010	transposable element gene	0.009569	0.007583	0.3225	1.215	20.84	11.36	18.42	23.13	FALSE	2.223	NA	TRUE	7.082	1.23e-06	TRUE	7.419	1.202e-08
AT2G41570	transposable element gene	0.003347	0.004811	0.8488	0.005282	79.95	82.35	19.36	22.59	FALSE	2.223	NA	TRUE	9.388	1.663e-29	TRUE	7.419	1.055e-08
AT3G30836	transposable element gene	0.004125	0.007469	0.8488	0.009037	23.91	19.08	9.519	30.68	FALSE	2.223	NA	TRUE	7.486	3.246e-09	TRUE	7.36	1.518e-08
AT1G27570	phosphatidylinositol 3- and 4-kinase family protein	0.007762	0.005251	0.002505	0.008028	2.423	4.941	21.04	18.41	FALSE	5.125e-15	NA	TRUE	4.966	0.1281	TRUE	7.33	5.204e-08
AT1G67240	transposable element gene	0.003466	0.007967	2.546	0.006803	21	13.18	20.2	19.24	FALSE	3.586	NA	TRUE	7.152	3.597e-07	TRUE	7.33	2.549e-08
AT2G14930	transposable element gene	0.004163	0.003763	0.8488	1.215	39.57	46.12	14.31	25.1	FALSE	3.06	NA	TRUE	8.468	2.579e-16	TRUE	7.33	9.003e-08
AT4G17450	transposable element gene	1.279	0.003265	0.00594	5.431	161.5	151.5	101	129.6	TRUE	1.539	0.9058	TRUE	7.766	1.214e-43	TRUE	7.322	1.721e-35
AT3G29078	transposable element gene	1.279	0.007272	1.698	0.008398	167.2	200.2	101	123	FALSE	0.6282	NA	TRUE	7.995	1.761e-47	TRUE	7.279	5.253e-34
AT3G28915	transposable element gene	8.954	7.874	23.77	18.23	2993	3188	1108	1502	TRUE	1.344	0.2073	TRUE	8.506	2.968e-197	TRUE	7.263	6.137e-142
AT5G42645	transposable element gene	2.558	0.007286	2.546	3.645	653.4	638.2	175.1	225.1	FALSE	1.233	NA	TRUE	8.937	4.313e-107	TRUE	7.245	1.187e-54
AT2G06440	transposable element gene	0.2942	0.4725	2.708	5.759	29.27	23.49	20.68	16.01	TRUE	4.924	0.2546	TRUE	7.778	2.172e-11	TRUE	7.235	1.224e-07
AT1G33450	transposable element gene	0.006814	0.003742	0.002822	0.008236	23.36	17.34	16.61	19.13	FALSE	5.125e-15	NA	TRUE	7.402	9.799e-09	TRUE	7.202	2.134e-07
AT2G10975		0.004155	0.005063	0.8488	0.01215	13.73	13.98	17.8	18.4	FALSE	2.223	NA	TRUE	6.85	1.586e-05	TRUE	7.202	2.308e-07
AT2G16676		0.008878	0.008241	0.002581	1.215	37.96	54.35	15.99	20.08	FALSE	2.223	NA	TRUE	8.573	1.861e-16	TRUE	7.202	5.189e-07
AT2G10000	transposable element gene	0.009472	0.004184	0.8488	0.004131	14.59	12.05	16.79	17.44	FALSE	2.223	NA	TRUE	6.807	2.567e-05	TRUE	7.134	3.639e-07
AT3G42766	transposable element gene	0.004246	0.003005	0.003473	0.004692	28.27	28.82	12.63	21.73	FALSE	5.125e-15	NA	TRUE	7.885	1.435e-11	TRUE	7.134	1.293e-06
AT4G05073	transposable element gene	0.003669	0.007794	0.002521	0.007839	23.42	27.18	14.31	20.08	FALSE	5.125e-15	NA	TRUE	7.711	6.014e-10	TRUE	7.134	1.767e-06
AT5G27925	transposable element gene	5.117	15.75	11.03	12.15	3140	3534	1062	1669	TRUE	0.09214	1	TRUE	8.258	6.002e-169	TRUE	6.971	1.441e-121
AT4G03530	transposable element gene	0.008649	0.003337	0.003277	0.008106	29.32	34.92	10.67	18.86	FALSE	5.125e-15	NA	TRUE	8.04	1.234e-12	TRUE	6.948	9.044e-06
AT4G04000	transposable element gene	0.006095	1.125	0.8488	0.009085	353.7	404.3	72.38	105.4	FALSE	-0.2084	NA	TRUE	9.04	9.037e-70	TRUE	6.947	1.055e-28
AT2G06830	transposable element gene	0.008577	0.003761	0.003171	1.215	19.38	16.47	14.31	15.06	FALSE	2.223	NA	TRUE	7.219	2.408e-07	TRUE	6.908	1.187e-05
AT3G43128	transposable element gene	0.008992	0.007846	0.8488	0.004185	2.423	1.647	14.31	15.06	FALSE	2.223	NA	FALSE	4.155	NA	TRUE	6.908	4.874e-06
AT4G12426	transposable element gene	0.01279	1.035	0.1952	3.439	38.69	56.85	97.51	74.63	FALSE	1.154	NA	TRUE	6.054	4.459e-16	TRUE	6.899	8.026e-26
AT2G10420	transposable element gene	0.009545	0.003474	1.698	0.004956	8.884	4.941	11.78	16.73	FALSE	3.06	NA	TRUE	5.862	0.004149	TRUE	6.866	2.948e-05
AT3G30838	transposable element gene	0.008096	0.006736	0.8912	1.361	14.82	17.1	13.64	15.19	FALSE	3.06	NA	TRUE	7.046	2.387e-06	TRUE	6.866	1.714e-05
AT1G47360	transposable element gene	0.007731	0.007502	0.004501	0.007123	41.19	41.18	10.1	17.57	FALSE	5.125e-15	NA	TRUE	8.412	1.985e-16	TRUE	6.824	2.096e-05
AT4G04280	transposable element gene	0.008427	0.006603	0.8488	2.43	21	32.12	13.47	14.22	FALSE	3.586	NA	TRUE	7.778	6.539e-11	TRUE	6.824	1.917e-05
AT4G06686	transposable element gene	0.005402	0.00557	0.8233	0.004194	12.11	7.412	12.63	14.22	FALSE	2.223	NA	TRUE	6.352	9.892e-05	TRUE	6.78	1.812e-05
AT5G34965	transposable element gene	0.007962	0.006013	0.003059	0.00424	18.57	14.82	8.417	18.41	FALSE	5.125e-15	NA	TRUE	7.117	7.615e-07	TRUE	6.78	2.611e-05
AT2G20460	transposable element gene	1.279	1.125	2.546	0.00367	359.4	327.8	111.9	177.4	FALSE	0.2946	NA	TRUE	8.027	7.932e-69	TRUE	6.778	7.19e-40
AT1G63540	hydroxyproline-rich glycoprotein family protein	0.005822	1.125	0.004184	1.215	79.95	100.5	58.08	98.72	FALSE	-0.2084	NA	TRUE	6.97	2.913e-25	TRUE	6.766	2.268e-22
AT2G10520	transposable element gene	0.005424	0.01125	0.006237	0.003524	13.82	16.47	15.38	11.1	FALSE	5.125e-15	NA	TRUE	6.971	5.073e-06	TRUE	6.734	5.539e-05
AT2G13310	transposable element gene	0.243	1.462	1.698	0.007488	33.17	31.64	64.72	88.22	FALSE	0.6282	NA	TRUE	5.489	1.038e-12	TRUE	6.727	3.65e-29
AT5G25205	transposable element gene	0.4477	0.4162	0.5772	0.4131	21.93	30.75	9.166	14.74	FALSE	2.223	NA	TRUE	7.756	2.141e-10	TRUE	6.639	0.0001904
AT5G35820	transposable element gene	0.005372	0.005115	0.006004	0.009022	9.336	9.372	6.388	16.98	FALSE	5.125e-15	NA	TRUE	6.292	0.000428	TRUE	6.589	5.482e-05
AT5G15690	zinc ion binding	0.007695	1.125	0.00458	1.215	82.03	87.14	68.18	67.44	FALSE	-0.2084	NA	TRUE	6.883	4.068e-30	TRUE	6.56	3.031e-25
AT2G15510	transposable element gene	0.005889	1.125	0.8488	1.215	189	256.9	54.71	79.48	FALSE	0.6282	NA	TRUE	8.274	3.987e-53	TRUE	6.542	3.993e-23
AT2G04120		0.003944	0.008158	1.698	0.01215	16.15	19.11	10.95	11.75	FALSE	3.06	NA	TRUE	7.186	2.853e-07	TRUE	6.537	3.762e-05
AT3G30170	transposable element gene	0.006563	0.005256	0.8488	0.004781	4.038	6.572	9.258	13.39	FALSE	2.223	NA	TRUE	5.483	0.0285	TRUE	6.537	0.0002973
AT3G43625	transposable element gene	0.008665	0.004848	0.8488	0.006075	51.82	41.38	13.47	9.32	FALSE	2.223	NA	TRUE	8.586	5.406e-17	TRUE	6.537	4.577e-05
AT1G33570	transposable element gene	1.279	0.00338	0.8488	0.004708	153.1	142	50.37	78.66	FALSE	-0.2084	NA	TRUE	7.681	2.878e-43	TRUE	6.487	2.537e-22
AT1G17275	transposable element gene	0.4349	0.006833	0.006228	0.004829	37.56	41.64	14.46	7.898	FALSE	5.125e-15	NA	TRUE	8.369	4.357e-16	TRUE	6.483	3.19e-05
AT1G36200	transposable element gene	0.009121	0.007019	0.8488	1.215	4.038	2.059	10.46	11.54	FALSE	3.06	NA	TRUE	4.617	0.2777	TRUE	6.483	0.000233
AT3G29210	transposable element gene	0.1535	0.1462	0.1019	0.007819	13.08	8.169	5.496	15.61	FALSE	5.125e-15	NA	TRUE	6.466	0.000693	TRUE	6.483	4.145e-05
AT5G37080	transposable element gene	0.005429	0.45	0.003862	1.215	13.37	11.92	10.26	11.7	FALSE	2.223	NA	TRUE	6.717	5.502e-05	TRUE	6.483	4.09e-05
AT2G06710	transposable element gene	0.008367	0.007416	0.00632	2.041	4.038	7.412	10.1	11.22	FALSE	3.06	NA	TRUE	5.587	0.01831	TRUE	6.427	8.014e-05
AT3G32226	transposable element gene	0.004538	0.002823	0.005218	1.215	0.003089	2.059	13.64	7.48	FALSE	2.223	NA	FALSE	2.95	NA	TRUE	6.427	4.369e-05
AT1G37190	transposable element gene	0.003734	0.005625	0.004453	0.006983	2.423	0.8235	10.1	10.04	FALSE	5.125e-15	NA	FALSE	3.853	NA	TRUE	6.369	0.0001126
AT2G06740	transposable element gene	0.005838	0.003576	0.003496	0.006114	0.8238	0.8235	10.39	10.27	FALSE	5.125e-15	NA	FALSE	2.95	NA	TRUE	6.369	8.507e-05
AT2G14470	transposable element gene	0.008422	0.005559	1.698	1.215	17.77	18.94	7.575	12.55	FALSE	3.586	NA	TRUE	7.251	2.779e-07	TRUE	6.369	0.0001353
AT1G36185	transposable element gene	5.117	6.749	5.941	3.645	1129	1183	422.5	560.6	TRUE	-0.254	1	TRUE	7.565	5.243e-133	TRUE	6.331	1.81e-86
AT3G31720	transposable element gene	0.005341	0.00771	0.003439	0.005624	3.23	7.412	6.733	12.55	FALSE	5.125e-15	NA	TRUE	5.483	0.03058	TRUE	6.308	0.0002271
AT4G06620	transposable element gene	0.003382	0.5624	0.6281	0.007286	11.57	16.59	7.045	12.56	FALSE	2.223	NA	TRUE	6.85	2.075e-05	TRUE	6.308	0.0002181
AT5G27927	transposable element gene	0.006632	0.007461	0.8488	0.009029	12.11	18.94	10.94	8.366	FALSE	2.223	NA	TRUE	7.009	1.953e-06	TRUE	6.308	0.0001904
AT2G03570		0.008154	0.2587	0.8488	1.215	8.884	2.471	9.267	9.203	FALSE	3.06	NA	TRUE	5.587	0.02134	TRUE	6.245	0.0005935
AT2G45230	transposable element gene	0.007744	0.003298	0.002183	0.003897	8.884	12.35	6.733	11.71	FALSE	5.125e-15	NA	TRUE	6.466	0.0001034	TRUE	6.245	0.0004515
AT4G04390	transposable element gene	0.004932	0.006647	0.002744	0.006725	1.615	6.588	9.258	9.203	FALSE	5.125e-15	NA	TRUE	5.114	0.0793	TRUE	6.245	0.0003502
AT4G10980	transposable element gene	0.004487	0.002826	0.8488	0.007869	12.92	14.82	10.89	7.53	FALSE	2.223	NA	TRUE	6.85	2.131e-05	TRUE	6.245	0.0003789
AT2G10430		1.279	0.007801	2.546	0.003943	29.88	32.12	43.77	65.26	FALSE	1.154	NA	TRUE	5.434	1.405e-10	TRUE	6.243	8.838e-18
AT4G34071	other RNA	0.007483	1.125	5.941	9.72	49.26	53.55	52.31	56.06	TRUE	3.377	0.09489	TRUE	6.161	5.049e-19	TRUE	6.232	1.272e-19
AT3G27327	transposable element gene	1.279	0.5512	0.003991	0.005158	146.3	156.3	36.06	68.47	FALSE	-2.432	NA	TRUE	7.716	4.587e-34	TRUE	6.186	3.94e-16
AT1G37200	transposable element gene	0.003514	0.00744	0.8488	1.215	0.002721	1.647	8.349	9.203	FALSE	3.06	NA	FALSE	2.95	NA	TRUE	6.179	0.000693
AT1G52610	transposable element gene	0.007573	0.003841	0.002338	0.007596	2.423	4.118	8.417	9.203	FALSE	5.125e-15	NA	TRUE	4.802	0.1917	TRUE	6.179	0.0005222
AT2G05610	transposable element gene	0.005618	0.005548	0.8488	1.215	12.11	9.882	5.05	12.55	FALSE	3.06	NA	TRUE	6.52	0.0006216	TRUE	6.179	0.0008391
AT4G07810	transposable element gene	0.008508	0.008129	0.004285	0.008801	5.653	4.941	6.733	10.88	FALSE	5.125e-15	NA	TRUE	5.483	0.03058	TRUE	6.179	0.000673
AT5G19165	transposable element gene	0.007966	0.006332	0.003109	0.006322	17.77	22.23	6.733	10.88	FALSE	5.125e-15	NA	TRUE	7.373	1.142e-07	TRUE	6.179	0.0008645
AT5G47815	transposable element gene	0.00712	0.007164	0.00269	0.005605	16.96	17.29	4.208	13.39	FALSE	5.125e-15	NA	TRUE	7.152	3.859e-07	TRUE	6.179	0.0005663
AT4G17820	transposable element gene	2.622	1.777	1.698	0.00896	159	118.9	175.5	182.6	FALSE	-1.156	NA	TRUE	5.79	2.102e-36	TRUE	6.151	4.071e-43
AT5G07215	transposable element gene	0.006719	2.25	1.698	2.43	123.6	135.1	80.8	102.9	FALSE	0.6793	NA	TRUE	6.617	9e-37	TRUE	6.123	2.352e-28
AT2G11165	transposable element gene	0.00899	0.002975	0.003434	0.008529	8.884	7.412	7.575	9.203	FALSE	5.125e-15	NA	TRUE	6.093	0.001235	TRUE	6.109	0.001128
AT3G33151	transposable element gene	0.009291	0.005976	0.003111	0.007557	5.677	5.328	5.824	10.88	FALSE	5.125e-15	NA	TRUE	5.483	0.02917	TRUE	6.109	0.001023
AT3G44035	transposable element gene	0.003343	0.004006	0.005451	0.005761	37.15	28	5.05	11.71	FALSE	5.125e-15	NA	TRUE	8.077	5.198e-13	TRUE	6.109	0.001237
AT3G48131		0.008	0.004353	0.005609	0.005934	4.038	8.235	7.802	9.203	FALSE	5.125e-15	NA	TRUE	5.685	0.01299	TRUE	6.109	0.001676
AT4G06587	transposable element gene	0.007369	0.003517	1.808	1.446	7.826	7.23	6.237	10.47	FALSE	3.586	NA	TRUE	6.02	0.001876	TRUE	6.109	0.0009747
AT1G42500	transposable element gene	0.004105	1.125	2.546	0.005174	37.04	30.92	51.04	47.36	FALSE	1.154	NA	TRUE	5.577	8.208e-14	TRUE	6.103	5.147e-20
AT2G13930	transposable element gene	0.007924	0.5737	0.004266	0.007936	112.1	106.4	46.43	52.84	FALSE	-2.432	NA	TRUE	7.248	5.109e-35	TRUE	6.103	5.536e-18
AT2G10250	transposable element gene	1.279	4.5	1.698	4.86	155.1	152.3	156.6	257.7	TRUE	0.002554	1	TRUE	5.627	5.836e-39	TRUE	6.057	1.046e-47
AT4G04430	transposable element gene	2.904	1.125	1.698	2.6	149.2	144	91.53	162.7	FALSE	0.1443	NA	TRUE	6.26	8.011e-44	TRUE	6.051	2.501e-39
AT1G26400	FAD-binding Berberine family protein	0.00522	0.004094	0.8488	0.008065	2.423	0.004275	1.683	14.22	FALSE	2.223	NA	FALSE	3.471	NA	TRUE	6.036	0.01291
AT2G21030		0.243	0.3037	2.665	7.497	3.594	7.099	8.265	7.137	TRUE	5.089	0.203	TRUE	5.483	0.03389	TRUE	6.036	0.002616
AT3G29570		0.004659	0.005193	0.005046	0.008495	14.54	21.41	5.892	10.04	FALSE	5.125e-15	NA	TRUE	7.219	3.425e-07	TRUE	6.036	0.002131
AT3G30827	transposable element gene	0.1023	0.18	0.05093	0.158	2.73	4.529	2.281	13.72	FALSE	5.125e-15	NA	TRUE	4.966	0.1281	TRUE	6.036	0.00114
AT3G31359	transposable element gene	0.003463	0.2137	1.367	1.191	6.097	4.538	9.814	5.982	FALSE	3.586	NA	TRUE	5.587	0.01784	TRUE	6.036	0.001963
AT4G03310	transposable element gene	0.007855	0.004304	0.003527	0.007758	1.615	0.003664	6.733	9.203	FALSE	5.125e-15	NA	FALSE	2.95	NA	TRUE	6.036	0.00149
AT4G04010	transposable element gene	0.2942	0.3037	1.154	1.215	11.14	8.935	3.661	12.8	FALSE	3.06	NA	TRUE	6.41	0.00106	TRUE	6.036	0.001052
AT4G08131	transposable element gene	0.003492	0.005662	0.8488	2.43	1.72	2.471	7.575	8.668	FALSE	3.586	NA	FALSE	4.155	NA	TRUE	6.036	0.001654
AT5G32950	transposable element gene	0.00812	0.004102	3.896	0.003841	5.031	5.896	4.208	12.01	TRUE	4.274	0.7147	TRUE	5.483	0.02769	TRUE	6.036	0.0008863
AT2G19840	transposable element gene	0.003666	3.375	6.79	1.215	460.4	455.4	100.2	149.8	TRUE	1.262	0.829	TRUE	7.9	1.069e-75	TRUE	6.027	1.122e-34
AT3G42883	transposable element gene	1.445	0.8662	0.004241	0.3159	51.56	66.8	86.36	83.53	FALSE	-3.291	NA	TRUE	5.49	1.149e-18	TRUE	6.013	3.738e-25
AT4G04590	transposable element gene	0.007585	1.125	0.8488	0.005383	45.69	61.57	37.75	53.2	FALSE	-0.2084	NA	TRUE	6.228	1.149e-18	TRUE	5.989	8.462e-16
AT2G11983		0.00485	0.003313	0.006073	0.006976	9.691	5.765	4.208	10.88	FALSE	5.125e-15	NA	TRUE	6.02	0.002212	TRUE	5.96	0.002043
AT2G13940	transposable element gene	0.007271	0.006823	0.8488	3.645	1.615	1.647	5.05	10.04	FALSE	3.971	NA	FALSE	3.853	NA	TRUE	5.96	0.003358
AT3G43573	transposable element gene	0.008265	0.004326	0.002158	0.006466	10.5	6.588	3.367	11.71	FALSE	5.125e-15	NA	TRUE	6.162	0.001059	TRUE	5.96	0.002674
AT3G45800	Plant protein 1589 of unknown function	0.00832	0.00577	1.706	0.005649	16.48	15.67	6.75	8.266	FALSE	3.06	NA	TRUE	7.046	2.569e-06	TRUE	5.96	0.001924
AT5G33390	glycine-rich protein	0.008635	0.003815	1.698	1.215	46.4	56.82	7.575	7.547	FALSE	3.586	NA	TRUE	8.73	2.79e-19	TRUE	5.96	0.001906
AT1G48680	transposable element gene	1.279	0.004652	0.662	0.007965	143.5	174.6	36.15	49.78	FALSE	-0.2084	NA	TRUE	7.788	1.611e-42	TRUE	5.908	1.815e-15
AT2G05040	transposable element gene	12.79	6.749	5.941	3.645	759.1	653.1	595.1	560.6	TRUE	-0.92	0.7915	TRUE	6.187	1.095e-77	TRUE	5.897	4.618e-70
AT2G11410	transposable element gene	0.005669	1.125	0.03395	2.43	41.19	45.5	34.31	50.21	FALSE	0.6282	NA	TRUE	5.912	2.874e-16	TRUE	5.88	1.142e-15
AT1G41930	transposable element gene	0.00763	0.003841	1.698	0.004217	8.076	4.949	4.949	8.994	FALSE	3.06	NA	TRUE	5.776	0.006176	TRUE	5.879	0.003358
AT3G27883	transposable element gene	0.1023	0.2362	2.003	0.243	33.2	55.07	5.235	9.488	FALSE	3.06	NA	TRUE	8.508	6.445e-16	TRUE	5.879	0.00413
AT3G29734	transposable element gene	0.005101	0.004875	0.002895	0.003278	7.268	4.941	5.05	9.195	FALSE	5.125e-15	NA	TRUE	5.685	0.009828	TRUE	5.879	0.003049
AT4G26730	S-adenosyl-L-methionine-dependent methyltransferases superfamily protein	0.006784	0.007929	1.698	1.215	12.11	19.71	3.367	10.88	FALSE	3.586	NA	TRUE	7.046	6.558e-06	TRUE	5.879	0.004186
AT5G28800		0.003721	0.007841	0.004179	1.215	5.435	5.765	4.208	10.04	FALSE	2.223	NA	TRUE	5.587	0.01714	TRUE	5.879	0.003174
AT5G35965	transposable element gene	1.279	0.006319	2.546	2.43	172	144.9	32.83	49.36	FALSE	1.842	NA	TRUE	7.785	5.515e-41	TRUE	5.836	4.026e-14
AT2G17115	transposable element gene	1.279	1.125	1.698	0.007188	235	304.7	63.97	84.5	FALSE	-0.2315	NA	TRUE	7.676	2.318e-54	TRUE	5.816	3.663e-22
AT3G32360	transposable element gene	2.558	3.375	2.546	2.43	179.4	233.7	131.1	214.6	FALSE	-0.248	NA	TRUE	6.051	1.148e-42	TRUE	5.795	4.473e-38
AT1G36272		0.008375	0.006852	0.005835	0.004258	2.423	4.941	4.208	9.32	FALSE	5.125e-15	NA	TRUE	4.966	0.1327	TRUE	5.793	0.006941
AT2G10620	transposable element gene	0.004475	0.008219	2.546	1.215	4.038	5.765	5.892	7.53	FALSE	3.971	NA	TRUE	5.37	0.04915	TRUE	5.793	0.005637
AT2G11778		0.005198	0.00376	0.005813	0.004462	5.653	2.471	6.733	6.651	FALSE	5.125e-15	NA	TRUE	5.114	0.07737	TRUE	5.793	0.005166
AT2G15710	TRAF-like family protein	0.005817	0.008232	0.005248	0.007033	4.038	2.471	7.575	5.857	FALSE	5.125e-15	NA	TRUE	4.802	0.1989	TRUE	5.793	0.006738
AT3G42719	transposable element gene	0.004193	0.003063	1.698	1.215	1.615	3.294	5.892	7.53	FALSE	3.586	NA	TRUE	4.404	0.4028	TRUE	5.793	0.0057
AT3G45270	transposable element gene	0.007135	0.00392	2.546	0.004974	19.38	9.882	0.8417	12.55	FALSE	3.586	NA	TRUE	6.931	9.085e-06	TRUE	5.793	0.006193
AT3G47280	transposable element gene	0.00724	0.005518	0.1103	1.215	9.392	5.312	3.249	9.705	FALSE	2.223	NA	TRUE	5.943	0.004022	TRUE	5.793	0.006485
AT4G04820	transposable element gene	0.005453	0.00341	0.003647	0.009057	19.21	29.23	0.8417	12.28	FALSE	5.125e-15	NA	TRUE	7.639	3.69e-07	TRUE	5.793	0.01259
AT5G13475	transposable element gene	1.279	1.125	1.698	0.00623	222.5	276.4	85.59	59.98	FALSE	-0.2315	NA	TRUE	7.565	1.613e-62	TRUE	5.791	1.036e-24
AT4G02314	transposable element gene	2.341	1.091	3.378	3.183	67.18	58.98	86.37	123.4	TRUE	0.9117	0.9477	TRUE	5.046	5.891e-22	TRUE	5.774	2.652e-35
AT4G22450	transposable element gene	1.804	1.125	3.208	1.762	121	124.9	58.93	83.54	TRUE	0.9827	0.9888	TRUE	6.547	2.394e-34	TRUE	5.758	2.655e-22
AT2G12650	transposable element gene	0.006246	0.007916	0.003118	0.006335	4.038	5.765	6.733	5.857	FALSE	5.125e-15	NA	TRUE	5.37	0.04912	TRUE	5.701	0.009811
AT2G15190	transposable element gene	0.2942	0.3712	0.4753	0.4496	10.36	6.333	4.478	8.534	FALSE	2.223	NA	TRUE	6.162	0.0006501	TRUE	5.701	0.009769
AT4G06506	transposable element gene	0.1791	0.003854	0.8488	1.215	3.23	4.941	4.208	8.157	FALSE	3.06	NA	TRUE	5.114	0.07781	TRUE	5.701	0.00929
AT5G28926	transposable element gene	0.005084	0.225	2.156	0.003039	0.9772	0.4365	8.013	4.116	FALSE	3.586	NA	FALSE	2.95	NA	TRUE	5.701	0.009262
AT5G27845	transposable element gene	30.7	85.49	36.5	92.34	2341	3651	2833	3287	TRUE	-0.009381	0.997	TRUE	5.639	1.748e-59	TRUE	5.673	8.298e-60
AT1G34090	transposable element gene	0.005111	2.25	0.004039	2.43	219.5	255.5	58.92	72.79	FALSE	-0.2315	NA	TRUE	7.493	1.003e-55	TRUE	5.643	3.323e-22
AT1G71920	HISTIDINE BIOSYNTHESIS 6B	10.49	10.08	8.437	13.94	1142	1183	423.9	577.2	TRUE	0.04391	1	TRUE	6.819	2.976e-112	TRUE	5.605	6.835e-73
AT1G16620	transposable element gene	0.1663	0.2475	0.1528	0.2187	5.233	5.295	3.367	8.71	FALSE	5.125e-15	NA	TRUE	5.37	0.05354	TRUE	5.604	0.01946
AT2G06845	Beta-galactosidase related protein	0.006244	0.004096	0.8488	0.00866	4.846	4.941	5.05	6.693	FALSE	2.223	NA	TRUE	5.37	0.05022	TRUE	5.604	0.01757
AT2G12330	transposable element gene	0.006358	0.005665	1.698	0.005581	7.268	7.412	4.208	7.53	FALSE	3.06	NA	TRUE	5.943	0.003763	TRUE	5.604	0.01786
AT2G14970	transposable element gene	0.005002	0.004803	0.004716	1.215	8.884	9.059	2.525	9.203	FALSE	2.223	NA	TRUE	6.228	0.0007037	TRUE	5.604	0.0215
AT4G04070	transposable element gene	0.007504	0.008181	0.3565	0.003863	1.615	0.003015	8.164	3.129	FALSE	5.125e-15	NA	FALSE	2.95	NA	TRUE	5.604	0.01584
AT4G04270	transposable element gene	0.006426	0.00647	0.8488	1.215	8.884	9.882	5.892	5.857	FALSE	3.06	NA	TRUE	6.292	0.0002076	TRUE	5.604	0.0166
AT4G05640	transposable element gene	0.1663	0.03375	0.9167	0.2673	1.219	3.706	1.153	10.59	FALSE	2.223	NA	TRUE	4.404	0.4032	TRUE	5.604	0.01746
AT4G06499	transposable element gene	0.004177	0.005817	0.00346	0.00413	3.238	2.446	4.208	7.337	FALSE	5.125e-15	NA	TRUE	4.617	0.2826	TRUE	5.604	0.01688
AT5G22490	O-acyltransferase (WSD1-like) family protein	0.007021	0.006629	4.244	3.645	1.615	1.647	6.733	5.02	TRUE	4.924	0.3437	FALSE	3.853	NA	TRUE	5.604	0.01797
AT5G28675	transposable element gene	0.005483	0.003083	0.004943	0.008056	11.31	7.412	4.208	7.53	FALSE	5.125e-15	NA	TRUE	6.292	0.0002976	TRUE	5.604	0.01891
AT4G20180	transposable element gene	4.055	5.118	3.2	0.0729	133.8	108.7	231.1	238.4	TRUE	-1.206	0.7542	TRUE	4.631	3.198e-31	TRUE	5.581	1.604e-52
AT4G11375	transposable element gene	0.004598	1.125	0.8488	2.43	48.46	54.35	27.18	41.83	FALSE	1.154	NA	TRUE	6.161	3.288e-20	TRUE	5.58	4.226e-13
AT4G07856	transposable element gene	0.00656	1.125	0.8488	0.004171	19.78	17.2	22.35	44.17	FALSE	-0.2084	NA	TRUE	4.681	5.882e-06	TRUE	5.544	4.261e-11
AT4G00320	F-box/RNI-like superfamily protein	2.558	0.005149	2.546	1.215	41.19	35.41	64.07	57.73	FALSE	0.6793	NA	TRUE	4.866	2.303e-13	TRUE	5.529	8.058e-20
AT1G37180	transposable element gene	0.005119	0.004387	0.004145	0.007137	0.8076	1.647	8.417	2.51	FALSE	5.125e-15	NA	FALSE	3.471	NA	TRUE	5.499	0.02913
AT2G11550	transposable element gene	0.005086	0.007479	0.4329	0.003386	1.357	1.647	2.306	8.115	FALSE	2.223	NA	FALSE	3.853	NA	TRUE	5.499	0.02838
AT2G23480	transposable element gene	0.004571	0.003792	0.4074	0.6197	3.319	3.492	3.19	7.597	FALSE	2.223	NA	TRUE	4.802	0.1926	TRUE	5.499	0.02876
AT3G30825	transposable element gene	0.003198	0.007585	1.265	0.003335	4.846	2.471	5.05	5.857	FALSE	2.223	NA	TRUE	4.966	0.1265	TRUE	5.499	0.02913
AT3G30830	transposable element gene	0.008501	0.007297	0.004138	1.215	8.884	3.936	4.208	6.693	FALSE	2.223	NA	TRUE	5.776	0.005885	TRUE	5.499	0.02914
AT3G47320	transposable element gene	0.6012	0.005311	0.006046	0.1823	5.726	2.083	1.456	8.935	FALSE	5.125e-15	NA	TRUE	5.114	0.07919	TRUE	5.499	0.02927
AT5G35057	transposable element gene	0.005282	0.008264	0.09337	2.43	0.7995	1.647	3.367	7.538	FALSE	3.06	NA	FALSE	3.471	NA	TRUE	5.499	0.02992
AT5G37390	transposable element gene	0.2175	0.004566	0.00274	0.006953	4.571	2.471	0.6565	9.797	FALSE	5.125e-15	NA	TRUE	4.966	0.1259	TRUE	5.499	0.02886
AT3G42545	transposable element gene	1.279	2.25	0.002946	0.004394	154.6	185.4	72.38	96.21	FALSE	-3.826	NA	TRUE	6.468	3.536e-40	TRUE	5.46	6.176e-24
AT2G05030	transposable element gene	1.279	3.375	0.006059	0.006931	139.7	125.2	120.4	93.99	FALSE	-4.216	NA	TRUE	5.721	1.203e-33	TRUE	5.411	1.161e-28
AT1G17277	transposable element gene	0.007406	0.007052	0.002586	0.005517	16.02	20.97	3.981	6.057	FALSE	5.125e-15	NA	TRUE	7.251	7.566e-08	TRUE	5.386	0.04869
AT1G42705	transposable element gene	0.008561	0.00589	0.005203	0.004068	9.691	2.471	3.855	5.857	FALSE	5.125e-15	NA	TRUE	5.685	0.01198	TRUE	5.386	0.05392
AT1G42745	transposable element gene	0.003814	0.004799	2.546	1.215	1.615	4.126	5.05	5.02	FALSE	3.971	NA	TRUE	4.617	0.2805	TRUE	5.386	0.04821
AT1G63550	Receptor-like protein kinase-related family protein	0.006065	0.005669	0.8488	2.43	0.8076	1.647	5.892	4.183	FALSE	3.586	NA	FALSE	3.471	NA	TRUE	5.386	0.0525
AT1G68630	PLAC8 family protein	0.2558	0.4837	0.2971	0.6561	0.1211	0.2141	1.279	8.216	FALSE	2.223	NA	FALSE	0	NA	TRUE	5.386	0.08019
AT2G05635	DNA repair DEAD helicase RAD3/XP-D subfamily protein	0.05117	0.05624	0.05941	1.592	8.859	12.25	1.843	7.998	FALSE	2.223	NA	TRUE	6.466	0.0001683	TRUE	5.386	0.05787
AT2G06630	transposable element gene	0.004013	0.003775	1.698	0.3888	1.615	0.005965	4.208	5.514	FALSE	3.06	NA	FALSE	2.95	NA	TRUE	5.386	0.05079
AT2G07070	transposable element gene	0.005211	0.00355	1.698	0.008223	2.423	1.647	5.05	5.02	FALSE	3.06	NA	FALSE	4.155	NA	TRUE	5.386	0.05182
AT2G10611	transposable element gene	0.008196	0.00536	0.005344	2.43	2.423	0.8235	1.683	8.366	FALSE	3.06	NA	FALSE	3.853	NA	TRUE	5.386	0.05269
AT2G10660	transposable element gene	0.00601	0.008161	0.003347	0.008195	4.846	6.596	5.05	5.02	FALSE	5.125e-15	NA	TRUE	5.587	0.01685	TRUE	5.386	0.04869
AT2G12770	transposable element gene	0.00959	0.007552	0.004798	0.004973	3.23	2.471	2.525	7.53	FALSE	5.125e-15	NA	TRUE	4.617	0.2818	TRUE	5.386	0.04869
AT2G14010	transposable element gene	0.005677	0.003158	0.8488	0.004369	4.038	6.588	3.367	6.693	FALSE	2.223	NA	TRUE	5.483	0.03024	TRUE	5.386	0.05039
AT2G15920	transposable element gene	0.00582	0.008055	0.00258	0.00686	2.487	7.618	5.05	5.02	FALSE	5.125e-15	NA	TRUE	5.37	0.05354	TRUE	5.386	0.05335
AT3G43350	transposable element gene	0.004592	0.004918	0.002641	0.006474	11.19	12.35	4.907	5.02	FALSE	5.125e-15	NA	TRUE	6.622	0.0001427	TRUE	5.386	0.04956
AT4G06597		0.008506	0.003469	0.003801	0.004023	0.008076	0.003315	5.05	5.02	FALSE	5.125e-15	NA	FALSE	0	NA	TRUE	5.386	0.04946
AT5G28641	transposable element gene	0.009004	0.005671	0.8488	0.004204	5.144	4.916	6.649	3.355	FALSE	2.223	NA	TRUE	5.37	0.05233	TRUE	5.386	0.05237
AT5G32169	transposable element gene	0.006692	0.004514	0.002745	0.008328	2.576	5.485	3.695	6.718	FALSE	5.125e-15	NA	TRUE	5.114	0.08041	TRUE	5.386	0.05049
AT5G36650	transposable element gene	0.003363	0.003955	0.004585	0.006398	1.615	3.294	6.868	3.347	FALSE	5.125e-15	NA	TRUE	4.404	0.4019	TRUE	5.386	0.04859
AT5G38365	transposable element gene	0.003207	0.008206	0.003068	0.00482	2.423	2.471	2.525	7.53	FALSE	5.125e-15	NA	FALSE	4.404	NA	TRUE	5.386	0.04797
AT2G14796	transposable element gene	2.558	0.006786	1.698	0.003201	77.53	75.76	44.57	63.59	FALSE	-0.2315	NA	TRUE	5.864	2.281e-20	TRUE	5.361	1.262e-15
AT2G15140	transposable element gene	0.6012	3.802	1.545	0.2795	59.63	93.62	63.08	91.96	FALSE	-0.7665	NA	TRUE	5.324	1.327e-23	TRUE	5.34	2.367e-23
AT3G43530	transposable element gene	1.279	0.006023	0.005683	0.005773	15.34	25.45	24.32	32.88	FALSE	-2.432	NA	TRUE	4.832	6.193e-08	TRUE	5.311	1.776e-10
AT5G28335	transposable element gene	20.79	17.19	22.92	19.96	765.7	800	733.2	708.4	TRUE	0.2103	0.9852	TRUE	5.389	3.362e-103	TRUE	5.271	2.369e-98
AT4G04426	transposable element gene	0.00663	1.125	1.698	3.645	49.26	58.47	15.15	40.16	FALSE	1.842	NA	TRUE	6.228	7.427e-15	TRUE	5.268	8.193e-09
AT1G62460	transposable element gene	0.003512	0.003116	0.002138	0.005686	6.469	7.79	5.227	4.208	FALSE	5.125e-15	NA	TRUE	5.862	0.003784	TRUE	5.264	0.05091
AT2G09830	transposable element gene	0.005488	0.003586	0.004423	0.009012	3.23	6.588	5.05	4.183	FALSE	5.125e-15	NA	TRUE	5.37	0.0483	TRUE	5.264	0.04864
AT3G25725	transposable element gene	0.008061	0.006365	0.002316	0.00908	9.691	12.35	4.208	5.02	FALSE	5.125e-15	NA	TRUE	6.52	0.0004458	TRUE	5.264	0.05068
AT3G32966	transposable element gene	0.007465	0.003838	0.00274	0.008115	2.423	6.152	1.683	7.262	FALSE	5.125e-15	NA	TRUE	5.114	0.07861	TRUE	5.264	0.04888
AT3G42721	transposable element gene	0.00946	0.003521	0.003284	1.215	0.2827	0.004586	3.956	4.911	FALSE	2.223	NA	FALSE	0	NA	TRUE	5.264	0.04869
AT3G44870	S-adenosyl-L-methionine-dependent methyltransferases superfamily protein	0.005353	0.006277	12.73	2.43	5.653	5.765	3.367	5.857	TRUE	5.986	0.02883	TRUE	5.587	0.0243	TRUE	5.264	0.0615
AT4G03900	transposable element gene	0.008088	0.225	0.1528	0.4253	0.08884	0.3459	4.957	4.091	FALSE	5.125e-15	NA	FALSE	0	NA	TRUE	5.264	0.04632
AT4G08120	transposable element gene	0.008346	0.007878	0.00577	2.126	6.138	6.728	4.225	5.396	FALSE	3.06	NA	TRUE	5.776	0.006147	TRUE	5.264	0.05031
AT4G19395	MIR168/MIR168A; miRNA	0.005913	0.005743	1.698	2.43	0.8238	0.8235	4.208	5.02	FALSE	3.971	NA	FALSE	2.95	NA	TRUE	5.264	0.05133
AT5G15140	Galactose mutarotase-like superfamily protein	0.006552	0.003236	4.244	2.43	1.615	0.003023	3.367	5.857	TRUE	4.738	0.4576	FALSE	2.95	NA	TRUE	5.264	0.05237
AT5G35070		0.008481	0.002985	0.8488	0.00484	3.23	0.8235	3.367	5.857	FALSE	2.223	NA	TRUE	4.155	0.547	TRUE	5.264	0.04836
AT5G39095	transposable element gene	0.007462	0.004857	0.002228	0.008171	15.19	15.65	4.208	5.02	FALSE	5.125e-15	NA	TRUE	7.009	4.77e-06	TRUE	5.264	0.05053
AT5G41540	Disease resistance protein (TIR-NBS-LRR class) family	0.009326	0.5062	1.698	2.43	0.005026	4.118	5.892	3.347	FALSE	3.971	NA	TRUE	4.155	0.5537	TRUE	5.264	0.05715
AT1G33580	transposable element gene	2.558	1.125	0.8488	0.007564	190.8	190.9	63.07	82.32	FALSE	-1.603	NA	TRUE	6.638	1.401e-52	TRUE	5.244	3.202e-24
AT4G03650	transposable element gene	2.955	0.2362	0.02546	1.798	22.4	23.4	38.58	58.38	FALSE	-1.068	NA	TRUE	4.122	5.502e-07	TRUE	5.208	7.303e-16
AT2G14130	transposable element gene	0.3454	0.6299	2.063	0.3281	10.64	9.882	19.84	33.01	FALSE	0.6282	NA	TRUE	3.841	0.004608	TRUE	5.201	5.929e-10
AT2G01422		30.67	42.75	58.26	38.88	1451	1492	1449	1265	TRUE	0.4423	0.7376	TRUE	5.304	4.863e-128	TRUE	5.187	3.866e-122
AT3G42723	aminoacyl-tRNA ligases;ATP binding;nucleotide binding	0.005661	1.125	3.395	1.215	31.5	37.06	21.88	30.12	TRUE	1.842	0.9067	TRUE	5.577	4.225e-12	TRUE	5.178	1.449e-09
AT1G35995	transposable element gene	1.279	1.125	3.395	1.215	30.69	51.06	43.77	50.2	TRUE	0.9827	0.9888	TRUE	4.955	1.305e-14	TRUE	5.157	1.457e-16
AT1G52850	transposable element gene	1.279	0.006503	0.004007	1.215	1.357	3.673	32.16	19.28	FALSE	-0.2084	NA	TRUE	1.835	0.6808	TRUE	5.155	1.52e-09
AT2G04670	transposable element gene	9.095	6.806	4.057	8.688	150.6	134.3	232.1	323.1	TRUE	-0.3685	0.9897	TRUE	4.172	8.26e-30	TRUE	5.136	4.552e-50
AT1G36540	transposable element gene	0.03837	0.1912	0.5517	2.406	5.387	0.9635	2.079	6.718	FALSE	3.586	NA	TRUE	4.802	0.1945	TRUE	5.13	0.08186
AT2G04130	transposable element gene	0.007559	0.003719	0.002574	0.004728	2.819	0.7823	3.257	5.221	FALSE	5.125e-15	NA	FALSE	3.853	NA	TRUE	5.13	0.08668
AT2G06270	transposable element gene	0.004763	0.007429	0.003713	0.003544	12.98	6.843	1.961	6.576	FALSE	5.125e-15	NA	TRUE	6.352	0.0001792	TRUE	5.13	0.08573
AT2G10470	transposable element gene	0.005204	0.004929	0.005184	0.004847	0.8076	0.004817	2.525	5.698	FALSE	5.125e-15	NA	FALSE	2.125	NA	TRUE	5.13	0.09078
AT2G10830	transposable element gene	0.004245	0.00286	0.002584	0.007639	2.423	3.294	1.498	6.325	FALSE	5.125e-15	NA	TRUE	4.617	0.2875	TRUE	5.13	0.0875
AT2G10836	transposable element gene	0.007265	0.005458	0.0063	0.003609	4.846	0.7988	3.863	4.342	FALSE	5.125e-15	NA	TRUE	4.617	0.2885	TRUE	5.13	0.08851
AT2G11775	transposable element gene	0.006439	0.004098	0.005867	0.006353	0.8076	1.647	5.05	3.347	FALSE	5.125e-15	NA	FALSE	3.471	NA	TRUE	5.13	0.08302
AT2G11851		0.005662	0.008431	0.003803	2.43	3.23	2.471	3.821	4.526	FALSE	3.06	NA	TRUE	4.617	0.2839	TRUE	5.13	0.08378
AT2G12260	transposable element gene	0.008759	0.006327	0.8912	0.2552	0.2746	1.161	6.674	1.949	FALSE	2.223	NA	FALSE	2.125	NA	TRUE	5.13	0.0805
AT3G09170	transposable element gene	0.009556	0.003008	0.002903	0.005144	6.089	1.235	4.798	3.372	FALSE	5.125e-15	NA	TRUE	5.114	0.08112	TRUE	5.13	0.08378
AT3G32391	transposable element gene	0.005387	0.003045	0.003088	0.00792	0.8318	3.327	4.208	4.359	FALSE	5.125e-15	NA	TRUE	4.155	0.5486	TRUE	5.13	0.08222
AT3G43436	transposable element gene	0.004412	0.008274	0.00292	0.007056	0.8076	4.941	0.8417	7.53	FALSE	5.125e-15	NA	TRUE	4.617	0.2839	TRUE	5.13	0.08378
AT4G06656	transposable element gene	0.06396	0.2475	2.029	0.1823	2.342	2.018	1.978	7.053	FALSE	3.06	NA	FALSE	4.155	NA	TRUE	5.13	0.08501
AT4G08650	transposable element gene	0.006774	0.007333	0.002201	0.005031	2.423	3.195	4.208	4.1	FALSE	5.125e-15	NA	TRUE	4.617	0.2822	TRUE	5.13	0.08101
AT5G32620	transposable element gene	0.4093	0.3487	0.003229	0.005156	8.399	5.592	6.262	2.82	FALSE	5.125e-15	NA	TRUE	5.862	0.003867	TRUE	5.13	0.084
AT5G33389	transposable element gene	0.009337	0.006885	0.8488	0.009011	0.8076	4.118	2.525	5.857	FALSE	2.223	NA	TRUE	4.404	0.4027	TRUE	5.13	0.08132
AT5G34866	transposable element gene	0.007234	0.005268	0.002338	0.006173	0.8076	0.8235	4.208	4.183	FALSE	5.125e-15	NA	FALSE	2.95	NA	TRUE	5.13	0.08317
ATMG01410	open reading frame 204	0.008354	0.00826	2.546	2.43	1.615	2.471	5.05	3.347	FALSE	4.274	NA	FALSE	4.155	NA	TRUE	5.13	0.0842
AT4G08405	transposable element gene	0.8187	0.002817	0.004389	0.4496	17.05	16.61	31.37	18.72	FALSE	-2.432	NA	TRUE	4.548	1.232e-05	TRUE	5.107	1.154e-08
AT4G16010	transposable element gene	0.6524	0.005703	1.434	0.008838	40.6	45.01	23.46	25.73	FALSE	0.6282	NA	TRUE	5.898	2.022e-15	TRUE	5.107	2.929e-09
AT3G42622	transposable element gene	1.279	0.005896	10.19	1.215	31.5	54.35	21.88	26.77	TRUE	3.174	0.2507	TRUE	5.898	4.028e-14	TRUE	5.082	1.575e-08
AT1G37110	transposable element gene	0.005191	1.125	0.8488	0.007367	33.11	39.53	17.68	30.12	FALSE	-0.2084	NA	TRUE	5.661	3.439e-12	TRUE	5.058	2.203e-08
AT2G15700	transposable element gene	1.279	0.008009	0.003614	0.004222	16.96	19.76	20.2	26.77	FALSE	-2.432	NA	TRUE	4.681	1.966e-06	TRUE	5.032	1.901e-08
AT4G04525	transposable element gene	0.008703	1.125	1.698	3.645	10.5	22.23	18.52	28.86	FALSE	1.842	NA	TRUE	4.513	2.117e-05	TRUE	5.032	4.744e-08
AT5G41830	RNI-like superfamily protein	25.58	34.87	34.8	18.23	575	655.5	956	1036	TRUE	-0.1249	0.9847	TRUE	4.327	2.172e-74	TRUE	5.023	1.609e-101
AT2G13160	transposable element gene	3.083	0.7762	1.935	3.025	20	18.89	49.24	72.21	FALSE	0.1443	NA	TRUE	3.361	1.282e-05	TRUE	4.98	2.551e-21
AT4G31970	cytochrome P450, family 82, subfamily C, polypeptide 2	30.67	32.62	20.37	9.72	46.03	51.06	85	1860	TRUE	-0.9822	0.7227	TRUE	0.6112	0.7953	TRUE	4.937	8.217e-10
AT5G19097	transposable element gene	47.33	51.73	51.78	66.83	1511	1405	1577	1464	TRUE	0.222	0.8879	TRUE	4.872	1.519e-130	TRUE	4.932	2.107e-133
AT2G13300	transposable element gene	0.007783	1.125	0.004891	3.645	54.11	77.41	15.17	28.45	FALSE	1.154	NA	TRUE	6.514	6.512e-23	TRUE	4.926	4.692e-08
AT2G12250	transposable element gene	0.00823	1.125	1.969	1.215	9.732	13.45	11.81	31.22	FALSE	1.154	NA	TRUE	4.003	0.0009116	TRUE	4.898	2.929e-08
AT2G15555	other RNA	0.004034	6.749	2.546	2.43	88.03	84	101.9	114.6	TRUE	-0.5005	0.9985	TRUE	4.536	7.513e-28	TRUE	4.867	2.823e-34
AT3G43640	transposable element gene	0.005334	2.25	0.8488	2.017	75.69	72.77	23.57	51.47	FALSE	0.2946	NA	TRUE	5.817	3.559e-20	TRUE	4.843	1.155e-11
AT2G11430	transposable element gene	6.217	3.903	4.414	2.041	116.5	104.8	107.8	171.5	TRUE	-0.4384	0.975	TRUE	4.494	1.943e-22	TRUE	4.831	1.231e-26
AT2G19850		1.266	6.727	4.482	6.148	348.1	306.6	101.1	142.2	TRUE	0.2469	1	TRUE	6.247	2.379e-64	TRUE	4.82	1.04e-31
AT3G30844	transposable element gene	6.396	13.5	5.559	4.86	212.7	307.1	224.3	351.4	TRUE	-0.8723	0.8145	TRUE	4.655	4.757e-38	TRUE	4.805	2.847e-40
AT2G14140	transposable element gene	1.279	0.5174	2.886	0.4374	27.26	21.16	15.97	23.38	FALSE	1.154	NA	TRUE	5.094	4.844e-09	TRUE	4.781	4.556e-07
AT2G13770		0.006583	5.624	5.61	3.111	68.15	49.81	81.58	88.53	TRUE	0.7142	0.9288	TRUE	4.24	1.493e-14	TRUE	4.775	3.354e-20
AT2G02210	transposable element gene	0.2686	1.969	0.5432	2.624	32.68	40.37	16.92	54.09	FALSE	0.2946	NA	TRUE	4.788	1.521e-10	TRUE	4.76	5.224e-11
AT3G30703	transposable element gene	2.558	0.1125	0.05093	0.008828	24.54	30.81	23.34	46.83	FALSE	-3.291	NA	TRUE	4.379	2.428e-08	TRUE	4.743	7.834e-11
AT4G18150	Kinase-related protein of unknown function (DUF1296)	2.558	0.006292	0.8488	2.43	113.9	154	27.78	41.83	FALSE	0.2946	NA	TRUE	6.666	1.777e-35	TRUE	4.726	3.307e-11
AT5G36005	transposable element gene	0.007103	2.25	0.005166	0.008247	41.91	34.5	36.02	33.1	FALSE	-3.291	NA	TRUE	4.866	4.655e-13	TRUE	4.726	2.056e-11
AT5G41840	F-box/RNI-like superfamily protein	1.279	3.375	5.093	4.86	38.72	44.47	66.42	63.33	TRUE	1.021	0.8529	TRUE	4.052	1.818e-12	TRUE	4.694	9.175e-20
AT3G30803	transposable element gene	4.631	10.37	8.921	23.09	105.7	114.7	198.6	209.1	TRUE	0.9341	0.5137	TRUE	3.802	3.738e-25	TRUE	4.69	9.95e-43
AT5G29408	transposable element gene	0.005719	1.327	0.003546	0.003579	6.445	12.59	15.66	21.25	FALSE	-2.432	NA	TRUE	3.722	0.006073	TRUE	4.686	5.781e-07
AT3G32917	transposable element gene	0.009393	2.25	2.546	1.215	31.46	26.17	20.73	46.36	FALSE	0.6793	NA	TRUE	4.463	3.099e-08	TRUE	4.673	2.537e-09
AT3G31630	transposable element gene	2.622	2.239	3.667	4.265	43.6	45.47	56.09	70.08	TRUE	0.7082	0.9588	TRUE	4.147	1.391e-13	TRUE	4.656	1.715e-19
AT5G26236	transposable element gene	0.857	1.125	0.9761	0.0972	22.14	18	33.54	31.6	FALSE	-1.068	NA	TRUE	3.93	6.246e-06	TRUE	4.637	1.497e-10
AT3G43686	transposable element gene	2.571	0.01125	1.706	1.215	80.3	85.72	27.7	37.01	FALSE	0.2946	NA	TRUE	5.974	1.091e-25	TRUE	4.618	1.842e-10
AT1G35735	transposable element gene	4.208	4.5	5.67	7.29	78.11	113.2	94.23	116.1	TRUE	0.6165	0.9503	TRUE	4.47	3.137e-23	TRUE	4.612	7.361e-25
AT5G28826	transposable element gene	2.558	0.002863	1.698	1.215	32.97	21.89	21.14	43.08	FALSE	0.2946	NA	TRUE	4.401	4.533e-09	TRUE	4.6	2.34e-10
AT1G47265		0.00757	1.125	2.546	0.004776	36.34	40.5	13.47	21.03	FALSE	1.154	NA	TRUE	5.739	5.481e-14	TRUE	4.585	5.198e-06
AT4G08091	transposable element gene	2.558	1.35	8.488	4.86	27.21	41.07	40.54	49.3	TRUE	1.884	0.393	TRUE	4.164	2.206e-11	TRUE	4.552	2.454e-15
AT4G06588	transposable element gene	1.727	0.004541	0.005528	0.004379	12.7	13.07	11.22	22.57	FALSE	-2.432	NA	TRUE	4.193	0.0002897	TRUE	4.55	5.636e-06
AT2G15060	transposable element gene	10.23	5.613	15.19	6.075	409.8	488.6	146.6	218.8	TRUE	0.5547	0.9243	TRUE	5.827	2.198e-57	TRUE	4.534	3.228e-32
AT2G15070	transposable element gene	1.279	1.125	2.546	2.43	35.7	36.74	25.42	35.14	FALSE	0.9827	NA	TRUE	4.788	1.101e-12	TRUE	4.522	5.349e-10
AT1G32225		1.279	3.375	2.546	1.215	67.84	86.47	53.87	61.09	FALSE	-0.2451	NA	TRUE	4.939	1.031e-22	TRUE	4.516	1.239e-16
AT4G08375	transposable element gene	0.006262	1.125	0.8488	0.008725	24.23	12.35	18.52	13.89	FALSE	-0.2084	NA	TRUE	4.681	5.932e-06	TRUE	4.513	2.885e-05
AT1G59770	transposable element gene	0.6012	8.864	5.941	8.505	197.9	201.1	111.6	105.3	TRUE	0.5343	0.9138	TRUE	5.345	1.275e-45	TRUE	4.469	9.606e-28
AT1G29650	transposable element gene	1.279	2.25	2.546	2.43	55.82	54.62	22.73	61.08	FALSE	0.4477	NA	TRUE	4.847	6.696e-13	TRUE	4.455	6.548e-10
AT3G30780	transposable element gene	0.4477	3.375	0.8488	0.007858	25.81	15.79	46.1	37.46	FALSE	-1.603	NA	TRUE	3.448	5.159e-06	TRUE	4.455	7.695e-15
AT1G35300	transposable element gene	0.008251	1.361	1.791	2.43	9.231	4.76	13.42	17.3	FALSE	1.539	NA	TRUE	3.293	0.05641	TRUE	4.438	1.156e-05
AT1G33130	transposable element gene	0.2686	3.656	2.487	0.8262	28.15	23.65	36.72	45	FALSE	0.1443	NA	TRUE	3.774	1.56e-08	TRUE	4.426	1.081e-14
AT2G05660	transposable element gene	5.117	4.5	6.79	7.29	397.2	401.4	93.69	116.1	TRUE	0.5343	0.9531	TRUE	6.346	1.194e-78	TRUE	4.418	1.698e-28
AT5G35207	transposable element gene	0.005608	7.874	2.546	4.86	83.18	98.82	94.27	89.52	TRUE	-0.2514	1	TRUE	4.401	4.883e-24	TRUE	4.415	1.76e-24
AT4G05585	transposable element gene	12.24	12.7	19.63	19.06	196.8	211.5	227.2	301.5	TRUE	0.6272	0.7597	TRUE	4.01	1.851e-36	TRUE	4.381	5.048e-45
AT2G13860	transposable element gene	9.287	11.76	5.924	3.086	225.5	209.6	173.4	254.6	TRUE	-1.006	0.7426	TRUE	4.4	1.636e-36	TRUE	4.378	4.578e-36
AT2G10490	transposable element gene	0.07675	3.487	5.695	4.909	32.45	25.73	35.14	43.66	TRUE	1.544	0.661	TRUE	3.923	7.518e-10	TRUE	4.366	5.744e-14
AT5G24240	Phosphatidylinositol 3- and 4-kinase ;Ubiquitin family protein	59.92	60.68	84.72	67.86	686.2	700.7	1211	1283	TRUE	0.3661	0.7445	TRUE	3.518	1.889e-69	TRUE	4.364	6.638e-107
AT1G31570	transposable element gene	6.396	6.749	6.052	6.075	355.8	326.8	106.4	167.5	TRUE	-0.132	1	TRUE	5.672	1.51e-49	TRUE	4.351	4.077e-26
AT1G36630	transposable element gene	5.117	10.12	11.03	26.24	181.7	306.8	93.18	225.4	TRUE	1.155	0.3731	TRUE	4.946	1.148e-28	TRUE	4.335	1.251e-21
AT2G41590		2.558	1.125	2.546	0.006467	130.1	138.3	35.42	41.83	FALSE	-0.2404	NA	TRUE	6.13	1.455e-37	TRUE	4.335	2.338e-12
AT4G07494	transposable element gene	1.279	0.003497	0.005803	1.215	11.31	5.765	9.258	19.24	FALSE	-0.2084	NA	TRUE	3.593	0.01761	TRUE	4.317	9.307e-05
AT5G57126	transposable element gene	0.006577	0.5962	0.7045	2.43	48.11	28.15	13.02	16.13	FALSE	1.154	NA	TRUE	5.739	1.004e-12	TRUE	4.317	0.0001595
AT2G06890	transposable element gene	11.51	8.999	12.68	16.88	158.9	176	161	246.6	TRUE	0.5045	0.8925	TRUE	4.026	8.014e-28	TRUE	4.308	1.115e-32
AT5G36655	transposable element gene	1.752	1.969	1.715	0.8505	16.81	22.16	35.27	38.96	FALSE	-0.2404	NA	TRUE	3.361	1.211e-05	TRUE	4.287	3.773e-13
AT5G35935	transposable element gene	30.7	25.87	540.7	490.9	640.4	633.3	558.9	536.3	TRUE	4.202	3.634e-69	TRUE	4.495	1.409e-83	TRUE	4.277	2.748e-74
AT2G04970	transposable element gene	7.01	0.4725	5.152	3.293	82.46	81.93	43.75	76.5	TRUE	0.5665	1	TRUE	4.72	9.18e-21	TRUE	4.27	1.162e-15
AT4G10580	transposable element gene	14.79	14.92	16.71	8.931	196.9	154	257	313.8	TRUE	-0.1479	1	TRUE	3.543	7.513e-28	TRUE	4.242	5.695e-42
AT3G30843	transposable element gene	2.187	8.999	4.897	4.86	87.14	120.5	86.02	145	TRUE	-0.254	1	TRUE	4.086	6.892e-20	TRUE	4.241	2.034e-21
AT3G33084	transposable element gene	0.4605	0.9449	4.49	1.555	18.45	20.91	13.8	13.29	TRUE	2.093	0.821	TRUE	4.774	3.543e-07	TRUE	4.23	0.0001685
AT4G05505	transposable element gene	0.008436	1.125	0.8488	1.215	6.953	5.765	9.258	17.57	FALSE	0.6282	NA	TRUE	3.207	0.08293	TRUE	4.23	9.307e-05
AT4G28970	transposable element gene	0.2686	1.125	0.8488	0.0486	16.85	17.16	13.04	13.89	FALSE	-0.2084	NA	TRUE	4.583	1.889e-06	TRUE	4.23	0.0001081
AT5G32103	transposable element gene	1.279	0.008068	0.003491	0.007306	10.5	15.65	10.94	15.9	FALSE	-2.432	NA	TRUE	4.193	0.0002979	TRUE	4.23	0.0001697
AT2G13830	transposable element gene	3.837	1.125	4.244	4.86	62.18	62.66	38.97	55.18	TRUE	0.8728	0.9675	TRUE	4.635	1.574e-17	TRUE	4.226	2.641e-13
AT2G06490	transposable element gene	0.004732	1.125	0.003264	2.43	12.11	13.18	11.78	14.22	FALSE	0.6282	NA	TRUE	4.148	0.0002351	TRUE	4.185	0.0002153
AT5G28715	transposable element gene	6.306	6.221	3.455	0.3524	89.47	89.23	91.78	149.3	TRUE	-1.654	0.5037	TRUE	3.737	5.692e-18	TRUE	4.168	2.018e-23
AT2G12980	transposable element gene	1.279	0.006732	0.003709	0.008198	0.8076	4.118	14.75	10.04	FALSE	-2.432	NA	TRUE	1.835	0.6806	TRUE	4.138	0.0002647
AT3G30837	transposable element gene	1.279	0.008224	0.8488	0.008854	13.04	17.51	9.578	15.54	FALSE	-0.2084	NA	TRUE	4.401	1.708e-05	TRUE	4.138	0.0003184
AT5G19015	transposable element gene	0.8315	0.005613	0.006181	0.004133	1.559	0.98	9.982	15.31	FALSE	-2.432	NA	FALSE	0.9014	NA	TRUE	4.138	0.0002598
AT3G29648	transposable element gene	2.111	0.003344	0.004691	1.215	33.34	24.16	14.36	32.08	FALSE	-1.068	NA	TRUE	4.442	1.758e-08	TRUE	4.135	1.757e-06
AT2G13000	transposable element gene	0.008824	1.125	0.005787	0.005902	0.08884	1.647	15.77	8.099	FALSE	-2.432	NA	FALSE	0.3801	NA	TRUE	4.09	0.0005183
AT4G06517	transposable element gene	0.6012	1.339	1.944	2.066	7.575	10.92	12.76	11.44	FALSE	1.539	NA	TRUE	3.659	0.0112	TRUE	4.09	0.0006373
AT4G09380	transposable element gene	0.8315	0.007247	0.3989	0.0486	0.4846	6.967	6.026	18.11	FALSE	-2.432	NA	TRUE	2.397	0.5285	TRUE	4.09	0.0006108
AT5G28923	transposable element gene	2.418	0.2025	4.363	2.187	11.39	20.6	19.55	25.28	TRUE	1.447	0.8596	TRUE	3.603	0.0001538	TRUE	4.082	2.496e-07
AT1G61510	transposable element gene	3.901	1.125	7.486	3.098	64.1	56.51	40.26	44.43	TRUE	1.277	0.8194	TRUE	4.587	3.179e-18	TRUE	4.077	1.299e-12
AT3G22231	pathogen and circadian controlled 1	191.8	229.8	1432	1540	1397	1385	3428	3695	TRUE	2.8	2.472e-52	TRUE	2.714	1.853e-50	TRUE	4.07	5.942e-106
AT5G33270	transposable element gene	1.97	0.007887	0.3395	2.43	27.57	41.75	15.28	28.5	FALSE	-0.2315	NA	TRUE	4.721	6.21e-11	TRUE	4.055	2.701e-06
AT5G28810	Domain of unknown function (DUF1985)	2.072	1.125	0.8488	0.007013	19.72	20.52	27.43	35.26	FALSE	-1.603	NA	TRUE	3.39	1.078e-05	TRUE	4.041	2.755e-10
AT1G56100	Plant invertase/pectin methylesterase inhibitor superfamily protein	1.279	0.006607	0.004628	0.005889	4.846	5.765	13.47	10.04	FALSE	-2.432	NA	TRUE	2.913	0.2528	TRUE	4.04	0.00132
AT3G33595	transposable element gene	0.003317	1.125	0.002458	0.008656	13.6	8.416	5.799	17.67	FALSE	-2.432	NA	TRUE	3.951	0.002952	TRUE	4.04	0.001792
AT4G03710	transposable element gene	24.12	15.7	18.07	23.04	214.7	214.5	310.5	341.4	TRUE	0.01705	1	TRUE	3.433	1.325e-35	TRUE	4.036	2.828e-52
AT1G43205	transposable element gene	1.279	4.016	1.333	1.239	16.41	16.55	46.57	53.29	TRUE	-0.9361	0.9959	TRUE	2.4	0.005207	TRUE	4.006	1.651e-12
AT3G33166	transposable element gene	1.279	1.125	0.8488	3.645	21.81	22.23	19.63	22.59	FALSE	0.6793	NA	TRUE	4.07	2.499e-07	TRUE	3.998	1.047e-06
AT2G06885	transposable element gene	1.279	0.007768	0.8488	2.43	10.5	13.18	9.258	13.39	FALSE	1.154	NA	TRUE	4.053	0.0008464	TRUE	3.988	0.001941
AT2G06930	transposable element gene	1.279	0.008377	0.006273	0.006673	9.691	9.882	6.733	15.9	FALSE	-2.432	NA	TRUE	3.783	0.009391	TRUE	3.988	0.002402
AT3G30440	transposable element gene	0.4733	0.8324	0.6366	0.2187	8.585	5.056	10.37	12.64	FALSE	-0.2084	NA	TRUE	3.293	0.06263	TRUE	3.988	0.001694
AT4G04290	transposable element gene	1.279	0.004133	2.402	1.215	11.27	12.35	7.474	15.06	FALSE	1.539	NA	TRUE	4.053	0.000908	TRUE	3.988	0.002058
AT5G35205	transposable element gene	11.51	7.863	11.88	6.063	103.4	97.17	162.4	142.2	TRUE	-0.01226	1	TRUE	3.372	2.706e-19	TRUE	3.974	6.671e-29
AT3G22235		489.9	455.4	2932	2987	3270	3082	6524	7930	TRUE	2.647	4.523e-48	TRUE	2.751	4.122e-54	TRUE	3.938	1.801e-102
AT1G42377	transposable element gene	1.279	0.007793	0.8488	0.005099	7.268	7.412	9.578	12.56	FALSE	-0.2084	NA	TRUE	3.374	0.06695	TRUE	3.934	0.003192
AT2G11770	transposable element gene	0.009034	1.125	2.546	0.007364	5.435	5.765	6.733	14.71	FALSE	1.154	NA	TRUE	3.018	0.07764	TRUE	3.934	0.001787
AT3G44500	transposable element gene	0.4093	0.6412	0.331	0.0972	13.07	12.52	6.767	15.26	FALSE	-2.432	NA	TRUE	4.148	0.0005004	TRUE	3.934	0.00292
AT4G06544	transposable element gene	0.007077	1.181	0.01698	0.006616	8.932	5.386	6.388	15.46	FALSE	-2.432	NA	TRUE	3.374	0.06002	TRUE	3.934	0.001485
AT5G28523	transposable element gene	0.008469	1.125	0.8488	0.00607	19.38	21.41	11.78	10.04	FALSE	-0.2084	NA	TRUE	4.832	6.785e-08	TRUE	3.934	0.001478
AT2G16140	transposable element gene	8.954	10.12	12.74	18.23	20.19	27.18	127.1	167.8	TRUE	0.6392	0.8149	TRUE	1.293	0.04727	TRUE	3.93	1.052e-30
AT2G06590	transposable element gene	0.678	1.024	0.1188	1.094	18.88	14.5	15.92	23.27	FALSE	-1.068	NA	TRUE	3.675	7.123e-05	TRUE	3.91	3.742e-06
AT2G04770	transposable element gene	3.006	4.826	1.154	4.957	18.2	19.95	33.68	76.25	TRUE	-0.5005	1	TRUE	2.377	0.0006289	TRUE	3.89	1.262e-15
AT1G32840	transposable element gene	0.307	1.597	0.1613	1.689	10.44	11.49	3.703	17.65	FALSE	-0.2084	NA	TRUE	3.951	0.002277	TRUE	3.878	0.003303
AT2G16690	transposable element gene	1.279	0.005345	0.004214	0.006419	23.42	30.47	11.78	9.203	FALSE	-2.432	NA	TRUE	5.231	6.714e-09	TRUE	3.878	0.003386
AT2G17920	nucleic acid binding;zinc ion binding	0.007769	1.125	0.004408	0.003842	37.15	29.65	7.567	13.39	FALSE	-2.432	NA	TRUE	5.543	3.152e-12	TRUE	3.878	0.003408
AT3G29792	transposable element gene	0.006844	1.125	0.8488	0.007666	15.34	18.12	10.1	10.88	FALSE	-0.2084	NA	TRUE	4.548	7.424e-06	TRUE	3.878	0.003017
AT1G26410	FAD-binding Berberine family protein	15.35	14.62	39.89	60.75	38.76	56.82	86.69	348.9	TRUE	1.687	0.06543	TRUE	1.665	0.01938	TRUE	3.855	3.274e-13
AT5G34834	transposable element gene	1.279	2.25	3.395	3.645	21.81	14	20.2	34.3	TRUE	0.9117	0.948	TRUE	3.236	5.95e-05	TRUE	3.836	1.285e-08
AT1G42110	transposable element gene	0.008907	1.395	3.395	1.373	11.23	23.17	4.671	15.44	TRUE	1.842	0.9094	TRUE	4.583	5.502e-05	TRUE	3.82	0.01139
AT2G13430		0.3326	1.035	1.341	0.4617	14	15.32	7.592	12.14	FALSE	0.6282	NA	TRUE	4.362	7.801e-05	TRUE	3.82	0.005893
AT4G08013	transposable element gene	0.009529	1.125	1.698	1.215	5.653	8.235	13.47	6.685	FALSE	1.154	NA	TRUE	3.293	0.06184	TRUE	3.82	0.004201
AT5G28785	transposable element gene	1.279	0.003764	0.002863	0.004249	0.8076	0.8235	14.91	5.02	FALSE	-2.432	NA	FALSE	0.3801	NA	TRUE	3.82	0.003408
AT5G30470	transposable element gene	1.279	0.003413	2.546	0.005825	9.707	9.059	6.977	13.39	FALSE	1.154	NA	TRUE	3.722	0.007065	TRUE	3.82	0.004156
AT5G49465	transposable element gene	1.279	0.004031	0.005569	0.008437	24.24	14.84	6.742	13.39	FALSE	-2.432	NA	TRUE	4.774	2.743e-06	TRUE	3.82	0.007887
AT1G36922		0.006574	2.194	0.8488	0.006451	18.57	23.06	15.15	21.75	FALSE	-1.068	NA	TRUE	3.988	8.454e-07	TRUE	3.815	7.61e-06
AT2G04980	transposable element gene	0.7931	0.7312	0.5517	0.3402	13.86	20.73	16.7	20.29	FALSE	-1.068	NA	TRUE	3.71	1.526e-05	TRUE	3.815	5.386e-06
AT1G42410	transposable element gene	2.379	1.575	0.002894	0.5103	3.117	6.868	15.98	37.67	FALSE	-3.826	NA	TRUE	1.387	0.6417	TRUE	3.813	1.829e-08
AT2G38195	RING/U-box superfamily protein	4.029	1.069	4.965	8.566	59.75	67.78	30.89	39.05	TRUE	1.39	0.7597	TRUE	4.663	1.726e-18	TRUE	3.812	2.133e-09
AT1G33840	Protein of unknown function (DUF567)	21.75	27	21.22	17.33	270.5	349.9	317.2	367	TRUE	-0.3305	0.9247	TRUE	3.652	1.406e-39	TRUE	3.796	8.888e-43
AT1G55650	HMG (high mobility group) box protein with ARID/BRIGHT DNA-binding domain	2.558	1.125	0.8488	0.008142	71.07	74.12	25.25	27.61	FALSE	-1.603	NA	TRUE	5.245	8.865e-23	TRUE	3.791	1.004e-07
AT4G17587	transposable element gene	6.396	8.155	5.347	5.541	54.92	73.1	90.34	110.5	TRUE	-0.3777	0.9888	TRUE	3.134	1.682e-13	TRUE	3.781	6.235e-22
AT1G74190	receptor like protein 15	0.009381	1.125	1.698	0.009071	3.23	1.647	3.367	15.9	FALSE	0.6282	NA	TRUE	1.835	0.7046	TRUE	3.759	0.02343
AT2G05640	transposable element gene	1.279	0.005831	2.546	0.005805	17.77	18.94	9.258	10.04	FALSE	1.154	NA	TRUE	4.681	1.784e-06	TRUE	3.759	0.007598
AT3G30450	transposable element gene	0.4221	1.327	1.91	0.2066	14.05	9.314	7.676	11.45	FALSE	0.6282	NA	TRUE	4.003	0.001385	TRUE	3.759	0.007895
AT5G37385	transposable element gene	1.279	0.007466	0.8488	5.686	4.975	6.967	7.541	11.86	TRUE	2.093	0.7195	TRUE	3.018	0.1824	TRUE	3.759	0.006438
AT1G42727	transposable element gene	1.279	2.25	5.5	8.347	17.72	13.96	19.98	30.82	TRUE	1.78	0.4781	TRUE	3.063	0.0004957	TRUE	3.744	3.728e-08
AT5G28464	transposable element gene	1.279	1.125	0.8488	1.215	8.884	7.412	12.63	21.97	FALSE	-0.2315	NA	TRUE	2.65	0.06505	TRUE	3.714	1.68e-05
AT1G33135	transposable element gene	1.279	0.005221	0.004729	0.003865	2.423	2.471	6.287	12.55	FALSE	-2.432	NA	FALSE	1.835	NA	TRUE	3.696	0.01111
AT2G28850	cytochrome P450, family 710, subfamily A, polypeptide 3	1.279	0.003555	1.002	2.43	1.825	0.06588	6.717	11.34	FALSE	1.154	NA	FALSE	0.3801	NA	TRUE	3.696	0.01523
AT3G30713	transposable element gene	1.279	0.045	7.639	4.86	8.641	3.294	9.258	8.952	TRUE	3.174	0.1881	TRUE	3.115	0.1306	TRUE	3.696	0.01085
AT4G07490	transposable element gene	1.279	0.006166	4.142	3.657	12.12	6.588	9.957	8.392	TRUE	2.492	0.6154	TRUE	3.722	0.007358	TRUE	3.696	0.01112
AT3G32240	transposable element gene	1.279	1.125	0.8488	2.43	12.92	9.059	17.68	15.9	FALSE	0.2946	NA	TRUE	3.078	0.004745	TRUE	3.679	1.248e-05
AT3G32389	transposable element gene	0.005406	2.362	2.742	0.1944	20.27	12.46	13.04	20.82	FALSE	0.2946	NA	TRUE	3.64	4.232e-05	TRUE	3.679	2.387e-05
AT4G07523	transposable element gene	1.1	1.001	4.813	1.239	8.391	3.187	15.86	17.86	TRUE	1.447	0.8609	TRUE	2.145	0.3126	TRUE	3.679	2.194e-05
AT3G24542	Beta-galactosidase related protein	1.279	3.375	3.395	6.075	28.02	38.19	28.45	35.06	TRUE	0.8728	0.9112	TRUE	3.72	1.5e-09	TRUE	3.669	2.022e-09
AT4G09425	transposable element gene	2.558	3.375	0.8488	0.008017	157.6	126	31.98	46.02	FALSE	-2.299	NA	TRUE	5.511	3.674e-35	TRUE	3.651	2.617e-10
AT2G07395	transposable element gene	0.003426	1.125	0.00312	2.43	10.5	13.36	7.213	9.68	FALSE	0.6282	NA	TRUE	4.053	0.0005905	TRUE	3.63	0.0158
AT5G30450	transposable element gene	2.558	2.25	5.941	4.86	41.19	39.04	28.62	33.41	TRUE	1.155	0.7861	TRUE	3.994	1.183e-12	TRUE	3.63	1.389e-09
AT3G30410	transposable element gene	2.558	1.125	2.546	1.215	19.38	23.21	16.83	30.12	FALSE	0.1443	NA	TRUE	3.476	8.227e-06	TRUE	3.622	1.388e-06
AT2G05995	other RNA	0.007468	4.5	0.002172	2.43	13.73	6.588	33.67	27.45	TRUE	-1.156	0.9888	TRUE	2.036	0.07919	TRUE	3.611	2.58e-08
AT3G29076	transposable element gene	6.588	12.54	12.83	12.39	112	113.6	104.6	131.7	TRUE	0.3788	0.9356	TRUE	3.543	2.022e-21	TRUE	3.605	2.288e-22
AT5G40990	GDSL lipase 1	3.837	7.874	12.73	23.09	8.884	9.059	15.15	132.2	TRUE	1.484	0.5207	TRUE	0.5742	0.8909	TRUE	3.598	1.691e-05
AT2G13450		2.558	2.25	4.244	3.645	34.98	42	23.79	36.27	TRUE	0.7082	0.9598	TRUE	3.934	2.88e-10	TRUE	3.571	7.119e-08
AT2G34130	transposable element gene	2.085	7.807	2.326	4.046	32.78	24.76	56.81	73.03	TRUE	-0.8173	0.8681	TRUE	2.4	7.063e-06	TRUE	3.564	7.366e-18
AT2G13050	transposable element gene	0.007697	1.125	1.698	1.215	4.846	0.8235	8.417	8.366	FALSE	1.154	NA	TRUE	2.047	0.5544	TRUE	3.56	0.03074
AT5G33050	transposable element gene	0.4093	1.125	0.006058	1.215	9.215	14.82	8.417	8.668	FALSE	-0.2084	NA	TRUE	4.053	0.0006022	TRUE	3.56	0.02535
AT5G35375		1.279	2.25	1.698	2.43	21	22.11	25.83	18.46	FALSE	0.1443	NA	TRUE	3.503	4.981e-06	TRUE	3.543	2.944e-06
AT3G46484	transposable element gene	0.006979	1.901	5.602	2.066	4.918	3.986	16.51	13.42	TRUE	1.797	0.6941	TRUE	1.805	0.5846	TRUE	3.528	9.438e-05
AT2G14610	pathogenesis-related gene 1	200.8	25.87	122.2	120.3	544.3	291.5	500	1929	TRUE	0.1724	1	TRUE	1.959	0.005137	TRUE	3.496	5.488e-09
AT1G33870	P-loop containing nucleoside triphosphate hydrolases superfamily protein	0.003665	1.125	1.698	3.645	4.038	5.765	5.05	10.88	FALSE	1.842	NA	TRUE	2.8	0.1832	TRUE	3.487	0.05233
AT2G06430	transposable element gene	0.7035	1.732	1.842	0.0729	20.97	10.49	13.72	29.07	FALSE	-0.7665	NA	TRUE	3.063	0.0005847	TRUE	3.487	2.755e-05
AT1G26390	FAD-binding Berberine family protein	72.91	55.12	44.99	46.17	38.76	56	108.3	1308	TRUE	-0.4793	0.9214	TRUE	-0.4228	0.8649	TRUE	3.482	7.072e-07
AT1G35730	pumilio 9	6.396	5.624	5.941	4.86	50.07	58.47	50.5	84.5	TRUE	-0.12	1	TRUE	3.154	3.452e-12	TRUE	3.47	1.167e-15
AT5G28888	transposable element gene	2.558	2.25	4.244	0.003658	15.34	14.82	27.78	27.61	TRUE	0.05832	1	TRUE	2.596	0.006176	TRUE	3.466	3.654e-07
AT3G24675	transposable element gene	3.837	3.375	5.093	8.505	105.6	96.08	29.46	51.87	TRUE	0.8314	0.9089	TRUE	4.769	1.347e-23	TRUE	3.458	1.81e-09
AT3G30846	transposable element gene	2.737	3.622	3.285	2.296	9.045	16	34.6	33.15	TRUE	0.002554	1	TRUE	1.988	0.07574	TRUE	3.452	4.885e-09
AT1G43230	transposable element gene	0.3198	2.396	0.331	0.5954	2.181	6.629	12.14	16.51	FALSE	-3.291	NA	TRUE	1.805	0.5944	TRUE	3.446	0.0004881
AT3G30670	transposable element gene	0.55	1.282	3.225	1.713	6.719	6.687	6.624	8.316	TRUE	1.842	0.9054	TRUE	3.207	0.08381	TRUE	3.41	0.03746
AT5G34835	transposable element gene	1.279	0.005413	2.546	1.215	8.617	6.053	8.459	6.819	FALSE	1.539	NA	TRUE	3.374	0.05846	TRUE	3.41	0.0387
AT4G08016	transposable element gene	1.279	1.125	1.893	0.6561	9.667	12.2	16.42	10.58	FALSE	0.2946	NA	TRUE	3.078	0.005141	TRUE	3.403	0.0002842
AT5G27902	transposable element gene	0.4349	2.25	2.02	1.337	14	19.36	12.85	15.18	FALSE	0.2946	NA	TRUE	3.675	4.418e-05	TRUE	3.403	0.0008256
AT1G36120	transposable element gene	4.029	2.25	0.004188	0.003885	16.17	15.82	23.6	41.97	FALSE	-4.522	NA	TRUE	2.363	0.007672	TRUE	3.398	5.434e-08
AT2G11780	transposable element gene	5.117	7.829	13.58	25.52	34.75	55.18	54.69	86.17	TRUE	1.471	0.2005	TRUE	2.746	2.499e-07	TRUE	3.396	2.078e-12
AT3G28899		14.07	20.25	19.52	12.15	163.1	137.5	195.3	170.7	TRUE	-0.07336	1	TRUE	3.107	2.211e-23	TRUE	3.388	3.229e-28
AT2G14650	transposable element gene	8.404	6.333	1.876	8.542	74.54	64.4	66.78	97.15	TRUE	-0.7729	0.9243	TRUE	3.135	9.875e-14	TRUE	3.374	2.028e-16
AT2G06562	other RNA	1.279	1.125	1.698	2.43	10.5	9.059	10.94	15.9	FALSE	0.6793	NA	TRUE	2.91	0.01998	TRUE	3.359	0.0005191
AT4G07967	transposable element gene	1.279	1.125	0.003741	0.005201	5.653	6.588	11.64	15.06	FALSE	-3.291	NA	TRUE	2.242	0.2415	TRUE	3.359	0.0005483
AT2G14230	transposable element gene	7.458	5.287	3.438	5.601	56.94	50.19	43.94	93.24	TRUE	-0.5364	0.9488	TRUE	2.997	6.171e-12	TRUE	3.353	3.757e-16
AT2G10280	transposable element gene	3.965	0.225	9.218	3.378	14.77	24.42	15.39	23.59	TRUE	1.884	0.6394	TRUE	3.361	2.762e-05	TRUE	3.339	3.854e-05
AT5G31719	transposable element gene	3.006	0.7087	1.392	1.154	24.91	37.19	15.55	23.14	FALSE	-0.2404	NA	TRUE	4.021	6.584e-10	TRUE	3.339	1.927e-05
AT1G35590	transposable element gene	0.009223	1.575	0.3989	0.004916	3.093	2.026	6.346	7.931	FALSE	-2.432	NA	TRUE	1.835	0.6806	TRUE	3.329	0.05659
AT3G30620	transposable element gene	0.003315	1.125	0.00236	2.43	0.003508	0.004897	5.05	9.195	FALSE	0.6282	NA	FALSE	-2.569	NA	TRUE	3.329	0.05942
AT3G30749	transposable element gene	0.00861	1.125	0.004643	0.008568	6.703	5.748	5.58	8.492	FALSE	-2.432	NA	TRUE	3.115	0.04829	TRUE	3.329	0.01825
AT5G35050	Domain of unknown function (DUF1985)	0.003927	1.125	1.698	1.215	12.11	14	5.05	9.203	FALSE	1.154	NA	TRUE	4.193	0.0002992	TRUE	3.329	0.01997
AT5G35555	transposable element gene	1.279	0.006362	0.005156	1.215	27.46	28	9.258	5.02	FALSE	-0.2084	NA	TRUE	5.274	1.957e-09	TRUE	3.329	0.06806
AT2G06720	transposable element gene	2.558	18.66	21.39	17.57	51.73	65.61	95.1	133.7	TRUE	0.77	0.6238	TRUE	2.356	2.947e-10	TRUE	3.318	3.207e-24
AT1G36240	Ribosomal protein L7Ae/L30e/S12e/Gadd45 family protein	1.279	1.125	0.002236	0.004531	8.884	21.41	9.258	16.73	FALSE	-3.291	NA	TRUE	3.528	0.0001722	TRUE	3.314	0.001333
AT4G04105	transposable element gene	2.558	0.003735	0.8488	0.007211	16.15	15.34	11.46	14.62	FALSE	-1.068	NA	TRUE	3.603	7.532e-05	TRUE	3.314	0.001023
AT5G30480	transposable element gene	2.712	6.457	10.19	3.73	55.46	56.91	40.41	57.23	TRUE	0.632	0.9532	TRUE	3.522	6.079e-15	TRUE	3.312	3.496e-12
AT3G54730		42.43	68.45	80.67	99.37	1357	1430	511.3	585.1	TRUE	0.6514	0.1896	TRUE	4.627	3.566e-113	TRUE	3.281	3.649e-56
AT1G40135	transposable element gene	0.4349	1.811	0.4499	0.401	7.285	5.88	10.73	14.03	FALSE	-1.068	NA	TRUE	2.334	0.1857	TRUE	3.267	0.001478
AT3G29732	transposable element gene	1.484	1.429	0.7724	1.689	1.688	4.093	7.222	17.5	FALSE	-0.2315	NA	TRUE	1.174	0.8847	TRUE	3.267	0.001282
AT3G48130		6.396	5.624	2.546	4.86	44.42	54.35	64.81	51.87	TRUE	-0.7523	0.8904	TRUE	3.018	1.556e-10	TRUE	3.258	8.081e-13
AT3G29639		139.4	150.7	153.9	179.8	1284	1155	1371	1412	TRUE	0.1766	0.8578	TRUE	3.067	4.24e-70	TRUE	3.257	1.305e-78
AT1G34310	auxin response factor 12	5.117	1.89	3.395	6.075	73.26	50.17	34.53	35.67	TRUE	0.3139	1	TRUE	4.064	9.745e-14	TRUE	3.251	1.952e-07
AT3G30767	transposable element gene	0.6396	0.8437	2.538	1.13	4.361	3.319	6.161	7.923	FALSE	1.539	NA	TRUE	2.397	0.3158	TRUE	3.243	0.02898
AT3G43730	transposable element gene	0.004612	1.125	0.003848	0.007316	4.038	1.647	6.733	6.693	FALSE	-2.432	NA	TRUE	2.047	0.5535	TRUE	3.243	0.03295
AT4G06622	transposable element gene	1.548	0.3375	1.426	0.003679	8.577	9.265	5.404	8.668	FALSE	0.6282	NA	TRUE	3.659	0.01042	TRUE	3.243	0.09013
AT5G28593	transposable element gene	1.279	0.005356	0.002384	0.008134	4.038	9.059	5.892	7.27	FALSE	-2.432	NA	TRUE	3.207	0.09324	TRUE	3.243	0.09644
AT5G29568	transposable element gene	2.878	1.395	0.00228	1.215	14.38	10.64	14.52	22.03	FALSE	-1.603	NA	TRUE	2.735	0.01042	TRUE	3.243	8.782e-05
AT5G32136	transposable element gene	1.279	0.004867	0.002656	1.215	5.653	5.765	3.367	10.04	FALSE	-0.2084	NA	TRUE	3.018	0.1856	TRUE	3.243	0.09455
AT3G30393	transposable element gene	9.67	7.548	15.07	9.283	15.25	19.9	80.34	91.27	TRUE	0.5265	0.8959	TRUE	0.9562	0.3291	TRUE	3.235	1.323e-18
AT4G04560	transposable element gene	0.003278	5.624	1.307	1.215	39.57	56.82	20.2	37.65	TRUE	-0.9361	0.9959	TRUE	3.953	3.65e-12	TRUE	3.222	1.442e-06
AT2G14330	transposable element gene	2.558	0.00584	0.003897	1.993	7.866	8.161	7.954	16.96	FALSE	-0.2315	NA	TRUE	2.65	0.06503	TRUE	3.219	0.001968
AT4G15590	transposable element gene	1.279	1.125	0.00456	0.007361	9.691	13.18	8.417	15.9	FALSE	-3.291	NA	TRUE	3.13	0.003798	TRUE	3.219	0.002262
AT5G22555		7.675	3.375	15.28	19.44	30.69	18.12	42.93	59.4	TRUE	1.633	0.1573	TRUE	2.158	0.0009712	TRUE	3.219	3.373e-10
AT5G32566	transposable element gene	5.372	13.36	4.354	15.1	117.7	150	57.95	122.3	TRUE	-0.1703	1	TRUE	3.787	6.63e-27	TRUE	3.219	1.535e-17
AT1G24370	transposable element gene	6.396	2.25	6.272	10.27	38.43	42.43	38.78	41.15	TRUE	0.819	0.8656	TRUE	3.246	6.584e-10	TRUE	3.213	6.433e-10
AT5G32621	transposable element gene	2.686	1.125	9.056	1.482	17.07	12.15	22.54	12.52	TRUE	1.667	0.7063	TRUE	2.949	0.005271	TRUE	3.209	0.0007841
AT2G34655		104.9	123.7	179.9	151.9	2010	2044	962.9	1151	TRUE	0.5507	0.2349	TRUE	4.139	4.296e-105	TRUE	3.2	2.625e-64
AT2G15750	transposable element gene	3.837	3.375	2.546	3.645	33.92	47.76	31.98	35.14	FALSE	-0.25	NA	TRUE	3.461	2.333e-08	TRUE	3.181	6.699e-07
AT3G24680	transposable element gene	0.004285	2.25	5.093	1.215	35.53	32.59	9.258	14.22	TRUE	1.447	0.8633	TRUE	4.704	1.39e-10	TRUE	3.168	0.005093
AT5G41660		1.279	1.125	1.698	1.215	14.54	17.29	10.94	12.55	FALSE	0.2946	NA	TRUE	3.603	4.711e-05	TRUE	3.168	0.00308
AT5G43800	transposable element gene	2.558	0.005596	0.003447	3.645	12.92	15.65	11.78	11.71	FALSE	0.2946	NA	TRUE	3.448	0.0002131	TRUE	3.168	0.003181
AT2G12740	transposable element gene	0.03837	1.575	2.529	0.0729	5.855	5.839	6.818	5.689	FALSE	1.154	NA	TRUE	3.018	0.0803	TRUE	3.152	0.05329
AT5G28235	Ulp1 protease family protein	0.5756	1.676	0.003631	4.289	17.74	12.89	7.819	4.811	TRUE	1.539	0.9054	TRUE	4.439	1.917e-05	TRUE	3.152	0.04869
AT5G31087	transposable element gene	0.3326	1.125	0.005191	1.215	6.372	4.118	6.733	6.116	FALSE	-0.2084	NA	TRUE	2.913	0.1142	TRUE	3.152	0.04947
AT5G34895	transposable element gene	0.5884	0.7649	1.613	1.422	11.83	11.81	5.967	6.618	FALSE	1.154	NA	TRUE	4.053	0.0007894	TRUE	3.152	0.05114
AT4G08691		5.117	4.5	11.88	9.72	49.26	35.41	33.67	52.71	TRUE	1.176	0.6165	TRUE	3.115	5.179e-10	TRUE	3.141	5.524e-10
AT5G38705	transposable element gene	1.548	1.789	3.769	1.859	7.68	8.375	21.52	11.87	TRUE	0.6983	0.9959	TRUE	2.11	0.1444	TRUE	3.139	0.0002146
AT4G01980	transposable element gene	4.605	5.186	4.346	9.052	33.54	37.43	44.95	51.77	TRUE	0.1511	1	TRUE	2.692	3.886e-07	TRUE	3.134	7.333e-11
AT4G06566	transposable element gene	3.837	3.375	1.698	1.701	10.5	20	29.71	34.83	FALSE	-1.189	NA	TRUE	2.034	0.03332	TRUE	3.126	1.804e-06
AT5G35575	transposable element gene	2.123	1.125	0.5262	3.524	19.11	13.58	12.4	19.95	FALSE	0.1443	NA	TRUE	3.1	0.0009054	TRUE	3.103	0.0008116
AT1G39110	transposable element gene	8.954	8.999	8.972	10.94	32.95	51.32	55.22	100.6	TRUE	0.1525	1	TRUE	2.211	6.716e-07	TRUE	3.102	1.459e-16
AT3G32030	Terpenoid cyclases/Protein prenyltransferases superfamily protein	51.14	55.03	51.72	80.18	515.2	492.2	474.7	423.3	TRUE	0.252	0.8497	TRUE	3.239	6.032e-46	TRUE	3.072	7.043e-41
AT2G12240	transposable element gene	0.5245	3.307	0.4923	2.418	9.473	18.94	12.8	19.31	FALSE	-0.2404	NA	TRUE	2.908	0.0006284	TRUE	3.066	0.0001409
AT2G06400	transposable element gene	2.558	0.006088	5.093	3.645	13.73	18.12	7.575	14.22	TRUE	1.797	0.7047	TRUE	3.603	0.0001321	TRUE	3.063	0.01175
AT5G32306	transposable element gene	1.215	0.5737	0.2716	0.8505	4.862	3.78	11.05	11.16	FALSE	-1.068	NA	TRUE	1.805	0.589	TRUE	3.063	0.008582
AT2G37830		0.008794	1.125	5.941	10.94	6.461	4.118	5.05	6.693	TRUE	3.468	0.07242	TRUE	2.913	0.1196	TRUE	3.055	0.08166
AT3G22090		0.007328	1.125	3.395	0.007073	4.038	4.941	8.417	3.347	TRUE	1.539	0.9771	TRUE	2.678	0.2482	TRUE	3.055	0.08798
AT2G09187	transposable element gene	1.279	5.748	6.756	2.734	15.38	22.4	23.39	37.43	TRUE	0.4617	0.9721	TRUE	2.346	0.0007541	TRUE	3.049	8.25e-08
AT2G15810	transposable element gene	30.7	29.25	29.71	24.3	291.5	448.8	143.9	345.5	TRUE	-0.1223	0.9993	TRUE	3.62	1.058e-27	TRUE	3.028	4.467e-19
AT5G32312	transposable element gene	1.228	1.912	2.767	2.175	12.6	19.45	7.306	23.35	FALSE	0.4477	NA	TRUE	3.1	0.0003699	TRUE	3.028	0.0002549
AT4G07630	transposable element gene	2.558	2.25	5.916	4.86	20.19	20.97	22.38	17.8	TRUE	1.155	0.7883	TRUE	3.027	2.511e-05	TRUE	3.009	5.397e-05
AT4G03990	transposable element gene	1.381	0.6637	2.394	0.005361	7.301	7.305	5.892	15.39	FALSE	0.2946	NA	TRUE	2.501	0.1487	TRUE	3.007	0.01168
AT5G44270	TPX2 (targeting protein for Xklp2) protein family	6.396	11.25	12.73	4.86	75.11	102.1	54.71	90.31	TRUE	0.0795	1	TRUE	3.283	1.885e-13	TRUE	2.998	1.535e-10
AT2G29470	glutathione S-transferase tau 3	2.558	3.375	3.395	6.075	7.268	4.941	7.575	41.64	TRUE	0.5665	0.9771	TRUE	1.002	0.7238	TRUE	2.997	0.003642
AT2G42990	GDSL-like Lipase/Acylhydrolase superfamily protein	1.279	2.25	16.98	8.505	12.11	7.412	16.83	13.39	TRUE	2.819	0.05416	TRUE	2.37	0.05806	TRUE	2.988	0.0008067
AT1G24380		16.1	13.18	23.73	19.28	61.1	42.49	123.2	115.4	TRUE	0.551	0.7998	TRUE	1.794	3.642e-05	TRUE	2.983	3.116e-17
AT1G52130	Mannose-binding lectin superfamily protein	0.007915	4.5	5.941	6.075	5.653	9.059	15.15	24.26	TRUE	1.277	0.7287	TRUE	1.569	0.3666	TRUE	2.979	8.298e-05
AT5G03090		2.558	6.749	9.337	9.72	75.79	80.73	32.82	44.69	TRUE	0.9677	0.7853	TRUE	3.997	4.97e-21	TRUE	2.979	3.231e-09
AT2G10980	transposable element gene	11.51	25.87	26.33	27.92	90.46	146.4	120.1	179.8	TRUE	0.4916	0.8045	TRUE	2.618	1.17e-13	TRUE	2.963	5.64e-18
AT4G06698	transposable element gene	22.3	18.61	40.38	16.82	171.7	198.7	122.3	192.6	TRUE	0.6031	0.7378	TRUE	3.178	7.15e-29	TRUE	2.943	4.627e-24
AT5G33251		3.837	7.874	5.093	6.075	54.11	61.76	36.19	56.06	TRUE	-0.12	1	TRUE	3.248	2.909e-13	TRUE	2.921	6.94e-10
AT5G33395	transposable element gene	4.055	12.37	13.62	19.44	202.5	216.5	56.94	70.28	TRUE	0.9213	0.5432	TRUE	4.625	3.535e-42	TRUE	2.91	1.265e-12
AT2G38220	RING/U-box superfamily protein	10.98	7.233	27.82	22.02	145.3	123.6	48.3	86.77	TRUE	1.491	0.14	TRUE	3.888	1.927e-21	TRUE	2.894	1.268e-10
AT4G02312	transposable element gene	1.279	0.9337	0.8488	1.215	1.971	5.765	6.733	12.57	FALSE	-0.2315	NA	TRUE	1.524	0.6927	TRUE	2.888	0.01793
AT4G08020	transposable element gene	2.558	4.5	3.395	2.43	39.57	24.71	27.98	26.45	TRUE	-0.25	1	TRUE	3.123	2.853e-07	TRUE	2.883	4.325e-06
AT3G30842	pleiotropic drug resistance 10	8.954	12.37	16.13	19.44	72.68	89.76	70.7	87.85	TRUE	0.6921	0.7597	TRUE	2.899	1.706e-15	TRUE	2.866	5.306e-15
AT4G04530	transposable element gene	1.279	2.25	4.244	7.29	8.884	9.059	10.1	17.57	TRUE	1.544	0.6644	TRUE	2.246	0.06906	TRUE	2.864	0.001741
AT2G33000	ubiquitin-associated (UBA)/TS-N domain-containing protein-related	11.51	19.12	12.73	4.86	9.691	6.588	113.6	112.1	TRUE	-0.7049	0.721	TRUE	-0.9222	0.397	TRUE	2.849	2.344e-16
AT1G36675	glycine-rich protein	11.51	23.59	16.98	25.52	138.9	151.4	130.4	129.6	TRUE	0.189	0.9675	TRUE	3.007	5.121e-24	TRUE	2.848	6.842e-21
AT2G15800	transposable element gene	21.8	20.25	24.65	15.8	156.7	246.5	117	183.9	TRUE	0.002653	1	TRUE	3.255	2.239e-26	TRUE	2.839	5.559e-19
AT3G23725	transposable element gene	29.32	37.66	33.03	27.12	341	322.2	190.4	287.3	TRUE	-0.1364	0.9897	TRUE	3.301	1.245e-33	TRUE	2.828	5.314e-24
AT1G58050	RNA helicase family protein	1.305	1.125	1.698	1.215	10.69	6.621	9.561	9.119	FALSE	0.2946	NA	TRUE	2.72	0.0508	TRUE	2.825	0.03465
AT2G15200	transposable element gene	0.08954	2.182	0.5262	3.038	12.56	14.43	6.607	11.62	FALSE	0.2946	NA	TRUE	3.407	0.0005135	TRUE	2.825	0.03422
AT2G25440	receptor like protein 20	8.954	6.749	11.03	8.505	19.38	14	32.83	78.64	TRUE	0.3556	0.9827	TRUE	1.091	0.3849	TRUE	2.823	1.472e-06
AT1G42050	transposable element gene	5.117	4.5	11.03	14.58	16.76	16.47	29.46	39.32	TRUE	1.359	0.4198	TRUE	1.778	0.03157	TRUE	2.814	1.443e-07
AT1G32830	transposable element gene	2.277	6.333	2.869	0.4253	29.31	66.24	27.46	40.03	TRUE	-1.59	0.7151	TRUE	3.272	2.395e-08	TRUE	2.796	8.851e-06
AT2G10640	transposable element gene	5.002	0.7424	2.784	1.968	25.51	36.57	15.17	27.55	TRUE	-0.248	0.9985	TRUE	3.321	1.084e-08	TRUE	2.788	3.27e-05
AT3G30396	transposable element gene	3.556	2.756	3.073	2.88	14.28	13.21	20.33	22.27	TRUE	0.002554	1	TRUE	2.167	0.01484	TRUE	2.788	3.053e-05
AT2G05000	transposable element gene	2.047	1.125	4.244	1.215	6.784	7.914	10.94	14.82	TRUE	0.6983	0.9959	TRUE	1.961	0.2392	TRUE	2.775	0.003351
AT3G42182	transposable element gene	3.837	0.005614	10.19	4.86	62.18	37.88	7.987	18.48	TRUE	2.074	0.4977	TRUE	4.713	2.297e-13	TRUE	2.775	0.005108
AT2G01840	transposable element gene	2.558	10.12	7.639	3.645	118.7	126.8	38.72	52.71	TRUE	-0.132	1	TRUE	4.195	4.372e-28	TRUE	2.773	3.688e-09
AT1G36680	transposable element gene	10.23	32.62	30.56	23.09	183.9	221.7	144	155.6	TRUE	0.3098	0.918	TRUE	3.187	3.665e-28	TRUE	2.751	7.163e-20
AT1G58140	transposable element gene	217.5	164.9	166.5	223.8	618.6	641	1377	1151	TRUE	0.001151	1	TRUE	1.73	5.759e-16	TRUE	2.735	2.948e-39
AT2G05950	transposable element gene	3.837	8.999	16.13	20.66	58.15	75.76	35.35	53.55	TRUE	1.431	0.2159	TRUE	3.321	4.015e-14	TRUE	2.733	1.859e-08
AT2G06240	transposable element gene	3.837	0.005914	1.698	2.43	14.42	19.79	13.47	11.71	FALSE	0.1443	NA	TRUE	3.169	0.0002992	TRUE	2.728	0.005456
AT2G30750	cytochrome P450, family 71, subfamily A, polypeptide 12	333.9	318.3	577.2	629.4	453.9	490	974.6	3334	TRUE	0.8783	0.1568	TRUE	0.5348	0.4238	TRUE	2.728	4.17e-16
AT1G32350	alternative oxidase 1D	28.14	25.87	84.03	54.68	37.96	12.35	42.08	313.7	TRUE	1.413	0.4087	TRUE	-0.09102	1	TRUE	2.721	0.0004647
AT3G29730	transposable element gene	1.151	5.804	6.391	7.801	14.61	23.73	11.37	37.05	TRUE	0.9361	0.7777	TRUE	2.377	0.0005892	TRUE	2.719	9.034e-06
AT1G51913		2.558	2.25	6.79	7.29	1.615	9.059	9.258	23.43	TRUE	1.495	0.6058	TRUE	1.108	0.7089	TRUE	2.711	0.007089
AT2G06790	transposable element gene	1.279	1.305	1.027	1.835	3.876	4.151	7.466	9.27	FALSE	0.2946	NA	TRUE	1.671	0.6963	TRUE	2.689	0.06863
AT5G33255	transposable element gene	1.279	1.125	0.02546	0.005674	6.461	5.163	7.575	9.036	FALSE	-3.291	NA	TRUE	2.145	0.3127	TRUE	2.689	0.069
AT1G27565		7.649	7.582	1.417	0.4253	11.08	9.322	57.55	44.73	TRUE	-2.802	0.09489	TRUE	0.3844	0.8975	TRUE	2.687	2.518e-09
AT4G35170	Late embryogenesis abundant (LEA) hydroxyproline-rich glycoprotein family	1.279	2.25	4.244	3.645	8.076	4.118	11.78	12.55	TRUE	1.098	0.894	TRUE	1.702	0.3976	TRUE	2.679	0.01113
AT4G08138	transposable element gene	7.163	11.62	7.495	3.56	47.12	26.55	53.07	69.07	TRUE	-0.6634	0.8556	TRUE	1.925	0.0003783	TRUE	2.662	4.011e-09
AT3G32195	transposable element gene	342.4	364.2	406.3	355.3	2045	2027	1969	2440	TRUE	0.1207	0.9607	TRUE	2.522	1.167e-38	TRUE	2.637	7.857e-42
AT2G31080	transposable element gene	0.00669	3.375	0.8488	1.215	9.691	7.412	10.92	12.55	FALSE	-0.7665	NA	TRUE	2.18	0.1129	TRUE	2.629	0.01428
AT1G67980	caffeoyl-CoA 3-O-methyltransferase	35.82	31.5	20.37	37.67	46.84	60.94	38.94	375.7	TRUE	-0.2851	0.9959	TRUE	0.6813	0.7079	TRUE	2.627	0.000369
AT3G44042	transposable element gene	6.396	1.125	5.093	10.94	21.81	32.12	16.83	28.45	TRUE	1.034	0.7995	TRUE	2.864	3.025e-06	TRUE	2.617	0.0001442
AT1G39830	transposable element gene	1.318	1.102	0.8318	0.7047	8.108	11.24	4.873	10.74	FALSE	-0.2315	NA	TRUE	2.91	0.01978	TRUE	2.616	0.09649
AT5G33434	transposable element gene	5.193	7.559	7.639	12.48	27.39	34.1	25.95	54.9	TRUE	0.5191	0.9091	TRUE	2.195	6.692e-05	TRUE	2.606	7.612e-08
AT1G59930	MADS-box family protein	30.73	26.81	30.43	62.16	77.03	104.1	160.3	190.7	TRUE	0.5953	0.5361	TRUE	1.645	2.041e-06	TRUE	2.605	4.81e-18
AT1G41890		2.558	2.25	1.732	4.86	14.97	16.12	8.551	21.84	TRUE	0.3089	0.9988	TRUE	2.671	0.002212	TRUE	2.597	0.004402
AT1G36305	transposable element gene	4.631	2.79	0.9846	3.329	22.44	24.61	21.94	22.85	TRUE	-0.8039	0.9598	TRUE	2.679	0.0001085	TRUE	2.59	0.0001129
AT4G06595	transposable element gene	1.33	2.25	3.2	4.872	11.03	5.765	10.1	12.57	TRUE	1.098	0.8905	TRUE	2.18	0.09657	TRUE	2.577	0.01521
AT1G33850	Ribosomal protein S19 family protein	3.837	2.25	0.003358	1.215	20.19	19.76	17.68	19.24	FALSE	-2.299	NA	TRUE	2.69	0.0001791	TRUE	2.576	0.0007418
AT2G30770	cytochrome P450, family 71, subfamily A, polypeptide 13	35.82	40.5	54.32	46.17	25.04	46.94	60.65	393.3	TRUE	0.4108	0.9347	TRUE	-0.09404	1	TRUE	2.566	5.111e-05
AT2G16310		10.23	15.75	18.67	14.58	33.92	41.18	58.92	97.05	TRUE	0.3643	0.9586	TRUE	1.502	0.005875	TRUE	2.556	2.209e-10
AT5G07550	glycine-rich protein 19	2.558	8.999	16.13	12.15	134.9	170.5	25.25	46.02	TRUE	1.257	0.5063	TRUE	4.643	1.406e-23	TRUE	2.551	2.193e-05
AT4G04223	other RNA	233.1	247.1	108.2	174.2	1529	1583	1357	1461	TRUE	-0.834	0.008694	TRUE	2.692	2.14e-52	TRUE	2.55	5.426e-47
AT3G42383	transposable element gene	0.00758	5.624	5.941	3.645	12.92	14.82	16.83	19.24	TRUE	0.7142	0.927	TRUE	2.167	0.01038	TRUE	2.543	0.000478
AT1G40121	transposable element gene	2.737	0.4275	3.056	0.008071	3.788	0.9553	5.353	9.789	TRUE	0.6793	1	TRUE	0.9618	0.9639	TRUE	2.539	0.09588
AT3G29788		7.701	3.397	11.91	6.768	29.1	32.22	33.88	30.39	TRUE	0.8751	0.8224	TRUE	2.479	9.695e-05	TRUE	2.538	2.271e-05
AT1G41835	transposable element gene	6.396	1.125	0.002628	0.008614	14.17	23.99	17.6	25.4	TRUE	-4.775	0.4556	TRUE	2.377	0.003398	TRUE	2.535	0.0003779
AT2G14180	transposable element gene	5.117	2.25	3.395	3.645	10.5	12.35	18.52	24.26	TRUE	-0.03657	1	TRUE	1.636	0.1362	TRUE	2.535	0.0002631
AT1G36460	transposable element gene	7.291	4.533	7.07	3.305	10.95	19.62	33.83	36.39	TRUE	-0.12	1	TRUE	1.355	0.142	TRUE	2.533	5.172e-07
AT5G45095		31.98	37.12	27.16	24.3	662.2	631.5	163.3	239.3	TRUE	-0.416	0.837	TRUE	4.216	1.118e-67	TRUE	2.532	2.616e-22
AT3G30582	transposable element gene	6.345	6.749	8.488	0.004022	38.93	41.48	28.72	48.71	TRUE	-0.3886	0.9488	TRUE	2.58	4.472e-08	TRUE	2.529	1.791e-07
AT5G22570	WRKY DNA-binding protein 38	10.23	7.874	30.56	17.01	40.38	29.7	32.83	69.44	TRUE	1.463	0.2209	TRUE	1.951	0.001642	TRUE	2.495	2.209e-06
AT4G33710	CAP (Cysteine-rich secretory proteins, Antigen 5, and Pathogenesis-related 1 protein) superfamily protein	2.558	7.874	2.546	6.075	21	16.47	16.83	44.34	TRUE	-0.418	1	TRUE	1.777	0.04618	TRUE	2.481	0.0003155
AT4G06528	transposable element gene	5.117	1.125	3.395	1.215	17.59	13.9	11.79	22.36	TRUE	-0.248	0.9988	TRUE	2.363	0.006115	TRUE	2.475	0.002838
AT5G03350	Legume lectin family protein	249.4	272.2	725.4	770.3	814.9	653.5	1424	1479	TRUE	1.508	3.615e-17	TRUE	1.49	3.875e-18	TRUE	2.472	2.131e-49
AT1G37040	transposable element gene	4.004	13.93	5.11	13.58	61.32	52.24	45.46	55.55	TRUE	-0.07857	1	TRUE	2.642	6.342e-12	TRUE	2.471	1.348e-09
AT1G36550	transposable element gene	0.008989	3.33	0.002203	2.43	12.66	19.13	9.065	11.29	FALSE	-0.7665	NA	TRUE	3.063	0.001104	TRUE	2.467	0.05872
AT3G26160	cytochrome P450, family 71, subfamily B, polypeptide 17	3.837	0.006075	4.261	7.29	3.174	1.647	9.258	11.71	TRUE	1.544	0.7971	TRUE	0.4217	1	TRUE	2.467	0.04536
AT5G07685	transposable element gene	1.279	2.25	2.546	0.007544	9.691	5.765	7.575	13.39	FALSE	-0.2404	NA	TRUE	2.037	0.1999	TRUE	2.467	0.04549
AT4G06718	transposable element gene	3.927	6.896	3.548	5.65	25.32	39.1	27.18	33.47	TRUE	-0.2533	1	TRUE	2.535	1.607e-06	TRUE	2.461	2.789e-06
AT1G59920	MADS-box family protein	12.77	14.81	28.14	24.15	23.11	48.29	50.16	101.2	TRUE	0.9372	0.4398	TRUE	1.374	0.01468	TRUE	2.453	2.126e-09
AT4G13420	high affinity K+ transporter 5	49	55.12	95.06	105.7	430.5	453.5	299.1	271.9	TRUE	0.9315	0.05614	TRUE	3.082	3.398e-32	TRUE	2.451	6.278e-20
AT4G06527	transposable element gene	27.44	25.86	37.36	42.89	155.9	165.5	130.4	157.1	TRUE	0.5815	0.6195	TRUE	2.603	1.031e-20	TRUE	2.445	1.254e-17
AT5G28165	transposable element gene	7.675	8.999	3.395	3.645	31.48	30.6	42.46	50.58	TRUE	-1.229	0.6364	TRUE	1.872	0.0003044	TRUE	2.444	9.422e-09
AT3G30770	Eukaryotic aspartyl protease family protein	3.837	1.125	5.093	3.645	19.38	17.29	10.94	15.49	TRUE	0.8728	0.9675	TRUE	2.876	0.0003345	TRUE	2.428	0.01401
AT4G07518	transposable element gene	3.684	7.874	6.646	4.593	18.94	25.77	30.13	35.41	TRUE	0.002611	1	TRUE	1.858	0.002486	TRUE	2.427	1.047e-06
AT5G32143	transposable element gene	3.083	6.142	1.723	1.494	18.01	16.65	28.67	17.77	TRUE	-1.403	0.8904	TRUE	2	0.005859	TRUE	2.427	8.592e-05
AT3G54823	transposable element gene	12.79	5.624	6.79	3.645	46.03	53.53	45.45	51.87	TRUE	-0.6942	0.8904	TRUE	2.454	2.683e-08	TRUE	2.423	3.919e-08
AT2G15940	transposable element gene	7.675	6.479	11.03	14.42	51.41	42.54	36.23	42.03	TRUE	0.7871	0.7597	TRUE	2.699	3.106e-09	TRUE	2.422	4.853e-07
AT4G16460		5.104	14.61	2.555	6.075	51.69	52.78	48.83	61.08	TRUE	-1.319	0.5668	TRUE	2.345	1.142e-07	TRUE	2.419	3.974e-08
AT1G67105	other RNA	466.9	533.1	816.5	880.9	3709	4120	2579	2777	TRUE	0.7472	0.001043	TRUE	2.962	1.167e-70	TRUE	2.415	4.608e-48
AT5G26270		277.2	297	426	427.7	3901	4057	1340	1722	TRUE	0.5676	0.07242	TRUE	3.788	3.403e-100	TRUE	2.411	2.821e-43
AT1G37340	transposable element gene	1.279	2.171	1.698	1.239	9.715	7.412	10.94	9.203	FALSE	-0.2404	NA	TRUE	2.18	0.0952	TRUE	2.409	0.03306
AT1G35600	transposable element gene	7.01	7.177	14.27	13.97	18.9	32.86	26.71	43.73	TRUE	1.122	0.4402	TRUE	1.945	0.0009673	TRUE	2.399	1.117e-06
AT2G40955		55.04	39.91	91.6	39.65	512.2	617.3	198.4	291.9	TRUE	0.5924	0.6675	TRUE	3.592	1.422e-35	TRUE	2.391	1.932e-15
AT4G08602	transposable element gene	3.837	7.874	3.395	1.215	22.61	23.06	32.29	31.77	TRUE	-1.216	0.7186	TRUE	1.91	0.002935	TRUE	2.39	6.983e-06
AT5G05340	Peroxidase superfamily protein	46.05	37.12	33.95	44.96	33.11	23.88	99.38	332.1	TRUE	-0.1018	1	TRUE	-0.5311	0.6871	TRUE	2.384	1.388e-06
AT3G42720	transposable element gene	1.279	13.73	4.855	4.86	23.01	35.09	37.11	45.18	TRUE	-0.6251	0.9214	TRUE	1.879	0.0003509	TRUE	2.383	7.793e-08
AT1G26380	FAD-binding Berberine family protein	86.98	68.62	221.5	240.6	133.3	126.8	161.6	639.2	TRUE	1.569	0.006236	TRUE	0.7515	0.3291	TRUE	2.375	1.717e-08
AT1G25430	transposable element gene	24.3	31.5	48.38	31.59	210	182	140.6	150.6	TRUE	0.5578	0.6567	TRUE	2.796	2.821e-26	TRUE	2.367	9.417e-18
AT5G35495	transposable element gene	1.279	4.5	5.093	1.215	20.99	14.82	15.15	16.73	TRUE	0.216	1	TRUE	2.536	0.001541	TRUE	2.366	0.005876
AT3G46487	transposable element gene	129.6	150.1	189	188.5	1199	1334	537	901.8	TRUE	0.4312	0.4835	TRUE	3.175	5.944e-51	TRUE	2.361	1.327e-28
AT4G29200	Beta-galactosidase related protein	37.1	61.87	65.36	78.98	399	451.3	239	276.7	TRUE	0.4959	0.5374	TRUE	3.076	1.502e-34	TRUE	2.357	9.159e-20
AT3G57586	transposable element gene	8.954	10.12	2.546	3.645	139.6	143.1	36.19	62.63	TRUE	-1.632	0.3964	TRUE	3.868	1.233e-23	TRUE	2.355	4.878e-07
AT1G40125	transposable element gene	1.893	2.441	3.709	0.2916	11.28	11.16	10.42	9.504	TRUE	0.1443	1	TRUE	2.59	0.008802	TRUE	2.349	0.04483
AT3G47260	transposable element gene	9.12	16.02	7.308	5.662	109.5	93.72	45.96	80.86	TRUE	-0.8331	0.7438	TRUE	3.008	2.055e-17	TRUE	2.332	2.066e-09
AT1G58390	Disease resistance protein (CC-NBS-LRR class) family	2.558	3.408	8.326	4.86	7.268	10.71	16.83	14.22	TRUE	1.189	0.7855	TRUE	1.546	0.3105	TRUE	2.328	0.007918
AT1G50850	transposable element gene	2.187	11.52	6.934	10.12	21.47	26.05	37.53	34.75	TRUE	0.1519	1	TRUE	1.727	0.002408	TRUE	2.326	7.98e-07
AT2G13431	other RNA	4.797	11.33	13.94	12.9	36.07	54.68	44.57	39.74	TRUE	0.6784	0.7925	TRUE	2.416	3.671e-07	TRUE	2.321	1.527e-06
AT5G28773	transposable element gene	5.117	3.375	3.395	2.43	58.15	86.47	18.52	23.43	TRUE	-0.4648	0.9679	TRUE	4.068	6.338e-14	TRUE	2.291	0.002511
AT3G29638	General transcription factor 2-related zinc finger protein	1.279	3.375	2.546	1.215	10.5	7.412	5.892	18.78	FALSE	-0.2451	NA	TRUE	1.854	0.1689	TRUE	2.288	0.03073
AT4G01490	transposable element gene	51.17	41.62	39.89	25.52	234.2	243.7	199	248.2	TRUE	-0.4382	0.7192	TRUE	2.371	5.455e-19	TRUE	2.276	2.767e-17
AT1G38360	transposable element gene	7.368	5.928	13.61	11.23	25.51	32.05	29.78	34.74	TRUE	0.9102	0.6706	TRUE	2.116	7.585e-05	TRUE	2.274	7.766e-06
AT2G33175		38.37	47.25	39.04	29.16	243.1	300.6	187.7	227.6	TRUE	-0.3	0.8633	TRUE	2.652	2.163e-26	TRUE	2.266	1.558e-18
AT3G14210	epithiospecifier modifier 1	9440	10100	42840	35380	48060	41050	46810	47050	TRUE	2.022	1.193e-30	TRUE	2.187	1.175e-37	TRUE	2.261	5.937e-40
AT4G27654		6.396	7.874	8.488	23.09	38.76	16.5	27.78	41.83	TRUE	0.9991	0.6307	TRUE	1.931	0.01213	TRUE	2.258	0.001215
AT4G28420	Tyrosine transaminase family protein	14.07	11.25	16.98	10.94	13.73	18.94	27.78	92.03	TRUE	0.2032	1	TRUE	0.3727	0.9091	TRUE	2.244	9.623e-05
AT1G42888	transposable element gene	1.279	3.015	1.664	4.86	9.691	14.83	10.94	12.26	TRUE	0.3089	0.9988	TRUE	2.296	0.02523	TRUE	2.237	0.02401
AT2G10990		3.837	1.125	2.546	2.43	10.5	12.35	9.258	14.22	FALSE	0.05832	NA	TRUE	2.198	0.0624	TRUE	2.237	0.06338
AT4G08093		7.675	5.343	16.13	13.38	26.66	36.23	23.57	39.18	TRUE	1.171	0.473	TRUE	2.233	5.894e-05	TRUE	2.236	7.207e-05
AT2G10921	other RNA	4.81	3.318	13.58	15.38	13.61	16.64	19.3	21.13	TRUE	1.758	0.1726	TRUE	1.819	0.03651	TRUE	2.232	0.002731
AT2G11340	transposable element gene	5.411	12.14	13.9	12.59	38.64	48.6	32.83	52.16	TRUE	0.5265	0.8584	TRUE	2.265	7.136e-08	TRUE	2.223	2.775e-07
AT1G26558	other RNA	76.75	85.49	93.37	126.4	445.8	562.5	355.6	398.1	TRUE	0.3931	0.6271	TRUE	2.627	5.408e-31	TRUE	2.21	1.215e-21
AT2G05350		1.279	4.5	2.546	1.215	47.65	50.23	14.31	14.22	TRUE	-0.5514	0.9959	TRUE	3.977	8.666e-14	TRUE	2.207	0.02049
AT2G10285	transposable element gene	4.618	3.363	5.093	6.002	17.48	22.44	17.95	21.53	TRUE	0.3809	1	TRUE	2.221	0.001504	TRUE	2.202	0.002791
AT1G19960		205.9	232.7	542.4	630.6	579.9	578.1	975.5	1031	TRUE	1.393	6.822e-14	TRUE	1.394	5.846e-15	TRUE	2.187	5.739e-37
AT5G44990	Glutathione S-transferase family protein	1.279	6.749	3.395	4.86	4.046	6.588	9.267	29.28	TRUE	-0.06554	1	TRUE	0.3308	0.951	TRUE	2.171	0.01551
AT3G42716	transposable element gene	0.00475	5.624	5.093	1.215	4.846	10.71	11.78	15.9	TRUE	0.216	1	TRUE	1.337	0.3948	TRUE	2.164	0.01231
AT3G33528		19.19	12.54	8.488	10.85	95.89	70	74.91	65.13	TRUE	-0.7049	0.7762	TRUE	2.409	1.124e-10	TRUE	2.162	3.421e-08
AT4G04293	transposable element gene	785.7	1120	961.5	1008	3240	3274	4069	4523	TRUE	0.02563	1	TRUE	1.757	5.599e-25	TRUE	2.157	1.056e-36
AT1G21945	transposable element gene	12.47	5.579	37.49	15.15	19.21	22.68	32.59	47.61	TRUE	1.625	0.09744	TRUE	1.229	0.1511	TRUE	2.15	8.526e-05
AT3G29635	HXXXD-type acyl-transferase family protein	8.954	14.62	12.73	12.15	68.65	63.41	61.44	45.18	TRUE	0.06089	1	TRUE	2.452	3.225e-10	TRUE	2.143	2.946e-07
AT1G41680	transposable element gene	10.19	8.324	15.72	15.31	28.86	42.23	38.32	40.64	TRUE	0.8233	0.7115	TRUE	1.968	2.475e-05	TRUE	2.135	2.181e-06
AT5G31999	transposable element gene	6.78	4.05	2.19	5.516	19.02	20.53	18.58	28.94	TRUE	-0.418	1	TRUE	1.868	0.008183	TRUE	2.125	0.0005275
AT2G07213	other RNA	6.242	11.67	4.006	7.29	24.49	31.61	34.69	44.09	TRUE	-0.6942	0.8893	TRUE	1.614	0.004138	TRUE	2.12	4.114e-06
AT5G23411		5.846	1.732	15.54	8.505	18.63	7.708	22.51	14	TRUE	1.546	0.4548	TRUE	1.611	0.1629	TRUE	2.107	0.01171
AT5G38005	other RNA	67.8	43.87	102.7	128.8	251.2	275.3	245	224.1	TRUE	1.041	0.005423	TRUE	2.253	1.012e-20	TRUE	2.088	2.168e-17
AT2G22710	transposable element gene	95.94	106.2	119.4	128.2	374.1	460.6	395.6	461.4	TRUE	0.2868	0.7655	TRUE	2.041	6.621e-24	TRUE	2.081	1.367e-24
AT1G61920		2.558	2.25	3.395	4.86	14.54	9.059	12.63	8.366	TRUE	0.7082	0.9598	TRUE	2.248	0.045	TRUE	2.076	0.08297
AT5G39185	transposable element gene	1.944	1.687	2.147	4.654	2.011	9.965	10.81	9.839	TRUE	0.5223	0.9598	TRUE	1.213	0.6039	TRUE	2.076	0.08673
AT2G11120	transposable element gene	2.558	4.5	3.395	1.118	17.77	15.65	10.1	20.92	TRUE	-0.5005	0.9988	TRUE	2.181	0.006013	TRUE	2.075	0.01571
AT5G33381	transposable element gene	3.837	4.5	3.395	1.482	15.43	13.88	10.47	26.23	TRUE	-0.7154	0.912	TRUE	1.779	0.04862	TRUE	2.074	0.005015
AT3G55970	jasmonate-regulated gene 21	24.3	25.87	15.28	21.87	29.88	21.41	54.71	157.3	TRUE	-0.4797	0.9242	TRUE	0.03103	1	TRUE	2.073	0.0003699
AT4G16215		2.558	11.25	5.093	12.15	39.57	31.21	23.59	36.74	TRUE	0.1519	1	TRUE	2.285	1.434e-06	TRUE	2.054	4.228e-05
AT3G32383	transposable element gene	1.433	6.749	5.941	4.86	15.92	11.52	17.32	17.57	TRUE	0.3809	0.9784	TRUE	1.698	0.06816	TRUE	2.041	0.007895
AT2G14560	Protein of unknown function (DUF567)	585.9	688.4	960	1194	2106	2241	2127	3107	TRUE	0.7219	0.007006	TRUE	1.762	1.962e-20	TRUE	2.031	1.134e-26
AT2G43580	Chitinase family protein	2.558	2.25	2.546	6.075	1.615	4.118	13.47	6.693	TRUE	0.7082	0.9145	TRUE	0.2423	1	TRUE	2.018	0.08767
AT3G30663	transposable element gene	0.307	4.421	1.019	6.658	6.501	8.21	13.15	6.869	TRUE	0.3089	0.9986	TRUE	1.569	0.3401	TRUE	2.018	0.06877
AT5G19880	Peroxidase superfamily protein	10.23	15.75	40.74	30.38	25.04	23.06	42.93	64.42	TRUE	1.461	0.03475	TRUE	0.8635	0.3098	TRUE	2.018	2.691e-06
AT4G07850	transposable element gene	385.4	427.1	636.6	509.5	2976	3109	1341	1956	TRUE	0.519	0.2546	TRUE	2.899	1.111e-47	TRUE	2.016	5.062e-24
AT1G13520	Protein of unknown function (DUF1262)	57.56	53.99	65.36	63.18	95.3	82.35	79.12	369.9	TRUE	0.2112	0.9782	TRUE	0.6741	0.52	TRUE	2.012	9.669e-05
AT1G49090	transposable element gene	56.92	68.65	82.05	102.3	451.3	455.6	213.2	294.9	TRUE	0.5243	0.3502	TRUE	2.849	1.148e-42	TRUE	2.012	3.704e-20
AT2G40750	WRKY DNA-binding protein 54	53.72	68.62	140.9	86.27	130.8	72.47	223	274.4	TRUE	0.9404	0.2187	TRUE	0.7244	0.2432	TRUE	2.011	2.275e-08
AT2G12480	serine carboxypeptidase-like 43	12.79	14.62	11.88	9.72	12.92	9.882	57.23	54.38	TRUE	-0.3209	0.9652	TRUE	-0.2674	0.9251	TRUE	2.01	8.574e-07
AT4G10920	transcriptional coactivator p15 (PC4) family protein (KELP)	1979	2201	2151	2417	5534	7240	7743	9134	TRUE	0.1083	0.9406	TRUE	1.605	9.02e-16	TRUE	2.009	5.062e-24
AT1G40077	transposable element gene	3.313	9.213	5.831	5.273	26.26	20.79	18.22	35.24	TRUE	-0.2546	1	TRUE	1.826	0.001954	TRUE	2.008	0.0002377
AT4G03910	transposable element gene	17.06	8.718	16.4	18.61	33.13	51.4	33.9	68.09	TRUE	0.4308	0.9054	TRUE	1.731	0.0001065	TRUE	2.003	1.136e-06
AT4G04030	ovate family protein 9	17.72	8.065	2.275	6.282	45.85	42.37	60.04	41.96	TRUE	-1.62	0.2471	TRUE	1.799	7.256e-05	TRUE	2.003	2.943e-06
AT1G44060	transposable element gene	7.701	7.874	3.395	0.158	15.05	13.13	21.48	41.09	TRUE	-1.891	0.3204	TRUE	0.865	0.4653	TRUE	1.999	8.299e-05
AT3G32925	transposable element gene	7.675	7.874	6.79	2.43	49.26	48.59	26.09	36.81	TRUE	-0.6251	0.9243	TRUE	2.634	7.802e-09	TRUE	1.999	0.0002475
AT2G12300	transposable element gene	7.752	9.1	5.78	3.05	45.23	20	27.1	39.64	TRUE	-0.7303	0.8739	TRUE	1.945	0.0001185	TRUE	1.968	5.424e-05
AT4G07526		6.396	4.331	3.395	1.3	25.25	22.23	20.7	21.88	TRUE	-1.068	0.7904	TRUE	2.11	0.0008098	TRUE	1.966	0.003708
AT1G02450	NIM1-interacting 1	15.35	13.5	20.37	15.8	16.15	10.71	55.55	56.89	TRUE	0.3611	0.9415	TRUE	-0.09354	1	TRUE	1.959	2.85e-06
AT4G07485	transposable element gene	10.23	11.25	12.67	13.11	31.49	69.04	31.97	51.91	TRUE	0.2671	0.9866	TRUE	2.206	9.119e-08	TRUE	1.949	1.216e-05
AT2G06670	transposable element gene	4.439	11.35	4.974	9.842	19.88	23.38	18.59	42.1	TRUE	-0.1507	1	TRUE	1.459	0.02702	TRUE	1.94	0.0003926
AT5G26970		19.19	13.5	18.44	19.44	79.52	79.82	57.13	66.89	TRUE	0.2309	0.9818	TRUE	2.29	4.107e-11	TRUE	1.934	3.148e-07
AT5G54610	ankyrin	23.02	22.5	43.29	35.24	75.2	54.35	77.43	96.21	TRUE	0.8099	0.5287	TRUE	1.506	0.001937	TRUE	1.927	4.644e-06
AT1G14880	PLANT CADMIUM RESISTANCE 1	21.75	13.5	33.1	46.18	67.84	84.82	47.13	85.34	TRUE	1.142	0.3713	TRUE	2.127	0.0005847	TRUE	1.926	0.002847
AT5G43570	Serine protease inhibitor, potato inhibitor I-type family protein	11.51	8.999	8.488	9.72	24.23	21.41	11.78	66.1	TRUE	-0.1754	1	TRUE	1.157	0.3617	TRUE	1.926	0.02075
AT5G27345	transposable element gene	44.77	51.74	87.42	64.4	189	230.4	143.9	224.2	TRUE	0.6837	0.3703	TRUE	2.109	5.274e-14	TRUE	1.923	1.952e-11
AT4G25530	FLOWERING WAGENINGEN	3.837	5.624	3.395	12.15	4.038	0.8235	19.36	17.57	TRUE	0.5343	0.9211	TRUE	-0.9351	0.8434	TRUE	1.92	0.009549
AT2G01008		332.5	437.5	632	599.9	1076	1167	1387	1543	TRUE	0.6723	0.01212	TRUE	1.529	2.014e-18	TRUE	1.915	1.717e-28
AT2G16367		12.77	10.64	7.198	20.51	3.465	4.085	51.64	35.14	TRUE	0.134	1	TRUE	-1.6	0.2057	TRUE	1.915	0.0007926
AT5G45570	Ulp1 protease family protein	8.379	9.573	6.79	6.646	114.2	114.8	29.47	42.6	TRUE	-0.5504	0.9369	TRUE	3.559	3.835e-27	TRUE	1.9	4.194e-05
AT1G15630		2.558	5.624	12.73	8.505	16.96	14	16.61	15.06	TRUE	1.363	0.522	TRUE	1.857	0.02871	TRUE	1.897	0.02065
AT1G20795	F-box family protein	2.558	8.999	10.19	8.505	1.615	1.647	24.41	20.08	TRUE	0.6537	0.901	TRUE	-1.801	0.4012	TRUE	1.872	0.005469
AT1G14550	Peroxidase superfamily protein	5.117	7.874	11.03	15.8	13.7	8.235	10.1	38.49	TRUE	0.9662	0.7721	TRUE	0.7311	0.7657	TRUE	1.867	0.07368
AT3G28315	transposable element gene	6.396	6.749	11.03	1.215	25.04	18.12	23.57	25.1	TRUE	0.08584	1	TRUE	1.696	0.01198	TRUE	1.867	0.002838
AT5G43370	phosphate transporter 2	8.865	11.72	20.16	18.71	21.43	15.29	26.81	47.93	TRUE	0.9284	0.6156	TRUE	0.8745	0.4206	TRUE	1.863	0.0004725
AT5G29975	transposable element gene	3.62	8.077	4.558	0.2309	14.92	18.03	25.95	17.29	TRUE	-1.216	0.7151	TRUE	1.428	0.09473	TRUE	1.845	0.004142
AT4G04170	transposable element gene	8.954	5.624	2.105	10.96	33.53	37.92	21.83	30.05	TRUE	-0.3777	1	TRUE	2.301	5.02e-05	TRUE	1.839	0.008019
AT1G45140	transposable element gene	12.79	16.87	19.49	21.87	59.72	87.89	47.96	58.56	TRUE	0.4498	0.855	TRUE	2.293	4.933e-09	TRUE	1.824	2.098e-05
AT1G07500		3.837	3.375	9.337	3.645	8.851	4.941	13.47	12.23	TRUE	0.9361	0.9089	TRUE	0.9258	0.7679	TRUE	1.822	0.08121
AT1G11785		10.23	14.62	19.52	23.09	41.19	32.08	44.61	44.34	TRUE	0.7334	0.6454	TRUE	1.537	0.002127	TRUE	1.813	6.7e-05
AT1G52040	myrosinase-binding protein 1	982.3	678.3	658	733.9	600.9	549.3	2610	3064	TRUE	-0.2519	0.8455	TRUE	-0.5122	0.2164	TRUE	1.79	2.083e-12
AT2G29350	senescence-associated gene 13	276.3	266.6	249.5	274.6	343.2	227.3	503.3	1370	TRUE	-0.06133	1	TRUE	0.07609	0.988	TRUE	1.79	5.913e-06
AT2G30660	ATP-dependent caseinolytic (Clp) protease/crotonase family protein	11.51	16.87	12.73	12.15	29.07	23.06	25.25	74.46	TRUE	-0.1994	1	TRUE	0.8558	0.476	TRUE	1.789	0.006698
AT3G43160	maternal effect embryo arrest 38	23.52	23.7	30.55	44.49	40.28	62.11	73.55	89.07	TRUE	0.641	0.6083	TRUE	1.123	0.02362	TRUE	1.789	2.049e-06
AT1G74080	myb domain protein 122	10.23	10.12	17.82	24.3	22.61	24.71	15.99	54.38	TRUE	1	0.5925	TRUE	1.207	0.2046	TRUE	1.78	0.007407
AT2G05935	transposable element gene	6.844	2.25	4.244	4.86	15.8	15.65	11.78	17.57	TRUE	0.0991	1	TRUE	1.894	0.03283	TRUE	1.78	0.04661
AT5G45082	transposable element gene	8.57	11.68	11.51	4.909	27.15	14.23	32.78	37.02	TRUE	-0.1754	1	TRUE	1.022	0.1775	TRUE	1.763	0.000221
AT5G01900	WRKY DNA-binding protein 62	5.117	5.624	9.337	13.37	24.23	9.882	15.99	20.92	TRUE	1.011	0.7542	TRUE	1.647	0.1192	TRUE	1.754	0.05525
AT5G52070	Agenet domain-containing protein	254.6	220.5	302.1	213.8	726.8	722.8	860.2	734.8	TRUE	0.1691	0.941	TRUE	1.616	3.006e-18	TRUE	1.753	2.034e-21
AT4G06615	transposable element gene	10.27	14.69	10.36	18.77	41.43	54.79	32.63	52.27	TRUE	0.1011	1	TRUE	1.926	1.703e-06	TRUE	1.743	5.078e-05
AT1G40101	transposable element gene	4.196	14.03	3.777	5.188	25.1	26.62	33.11	26.76	TRUE	-1.141	0.6687	TRUE	1.504	0.008179	TRUE	1.717	0.0007086
AT3G27940	LOB domain-containing protein 26	15.35	18	45.83	35.24	72.04	75.76	47.98	62.75	TRUE	1.3	0.05237	TRUE	2.131	9.743e-09	TRUE	1.717	2.495e-05
AT2G39330	jacalin-related lectin 23	255.8	317.2	260.6	296.5	161.5	158.9	739	1150	TRUE	-0.06731	1	TRUE	-0.8478	0.1297	TRUE	1.712	4.37e-06
AT2G06800	transposable element gene	12.79	9.663	9.396	8.566	31.35	34.5	36.6	38.59	TRUE	-0.3339	0.9503	TRUE	1.528	0.002391	TRUE	1.704	0.0002348
AT5G35480		515.5	478.9	740.5	773.8	1756	1880	1452	1756	TRUE	0.6036	0.02245	TRUE	1.873	7.222e-31	TRUE	1.693	4.416e-25
AT3G03670	Peroxidase superfamily protein	11.51	19.12	20.37	12.15	37.96	23.88	31.98	68.61	TRUE	0.1256	1	TRUE	0.9881	0.2519	TRUE	1.686	0.002081
AT3G30720	qua-quine starch	154.8	157.2	258.3	291.4	1037	1221	452.8	550.2	TRUE	0.7987	0.003029	TRUE	2.852	7.897e-56	TRUE	1.683	3.805e-19
AT5G04120	Phosphoglycerate mutase family protein	19.19	39.37	78.94	138.5	69.45	61.76	90.19	101.2	TRUE	1.785	0.001701	TRUE	1.13	0.07781	TRUE	1.672	0.001052
AT5G41290	Receptor-like protein kinase-related family protein	11.51	7.874	13.12	10.94	37.56	19.2	24.41	36.81	TRUE	0.3205	0.9879	TRUE	1.563	0.02476	TRUE	1.665	0.009088
AT1G69920	glutathione S-transferase TAU 12	17.91	12.37	23.77	20.66	28.27	31.29	27.51	66.93	TRUE	0.5833	0.8387	TRUE	0.9864	0.2288	TRUE	1.656	0.001823
AT3G28220	TRAF-like family protein	630.6	464.6	499.9	763	561.6	576.5	1889	1510	TRUE	0.1653	0.9091	TRUE	0.06888	0.9825	TRUE	1.647	5.613e-10
AT1G52120	Mannose-binding lectin superfamily protein	46.05	28.12	55.17	42.53	78.34	89.76	84.17	143.9	TRUE	0.4513	0.8199	TRUE	1.199	0.00376	TRUE	1.641	2.954e-06
AT2G45570	cytochrome P450, family 76, subfamily C, polypeptide 2	40.93	34.87	44.14	37.67	38.76	29.65	58.08	177.4	TRUE	0.1369	1	TRUE	-0.1383	0.973	TRUE	1.641	0.0005487
AT3G18250	Putative membrane lipoprotein	47.33	79.87	46.68	69.26	83.18	119.4	136.4	263.5	TRUE	-0.2074	0.9831	TRUE	0.6446	0.2949	TRUE	1.629	6.992e-06
AT1G30140		5.117	7.874	3.395	3.609	27.47	32.12	23.57	17.57	TRUE	-0.8869	0.8426	TRUE	2.156	0.0002435	TRUE	1.625	0.03005
AT1G49080	transposable element gene	12.79	18.89	19	10.02	84.27	66.66	34.5	65.63	TRUE	-0.1074	1	TRUE	2.214	1.072e-09	TRUE	1.62	0.0001573
AT5G46830	NACL-inducible gene 1	5.117	6.749	10.19	8.505	4.846	4.118	20.2	16.73	TRUE	0.6537	0.9074	TRUE	-0.4067	0.9504	TRUE	1.605	0.05291
AT2G32200		11.51	8.999	12.73	30.38	46.03	43.68	26.93	35.14	TRUE	0.9647	0.4792	TRUE	2.127	2.391e-05	TRUE	1.598	0.009429
AT5G34795		21.73	21.37	50.08	31.58	13.73	21.41	67.33	63.58	TRUE	0.9746	0.2641	TRUE	-0.2956	0.8782	TRUE	1.597	4.181e-05
AT2G29110	glutamate receptor 2.8	16.63	7.874	15.28	18.23	17.77	24.71	40.4	31.79	TRUE	0.4576	0.9091	TRUE	0.8184	0.4243	TRUE	1.582	0.003674
AT3G28153	transposable element gene	24.3	11.25	13.58	17.01	36.33	56	41.24	62.75	TRUE	-0.2097	0.9784	TRUE	1.402	0.001873	TRUE	1.577	0.0002181
AT1G34460	CYCLIN B1;5	23.7	23.92	37.87	16.12	87.51	93.87	75.93	67.05	TRUE	0.2743	0.9868	TRUE	1.913	1.108e-07	TRUE	1.57	7.502e-05
AT3G28510	P-loop containing nucleoside triphosphate hydrolases superfamily protein	16.63	12.37	28.01	12.15	38.76	26.35	36.19	49.36	TRUE	0.5764	0.9138	TRUE	1.176	0.283	TRUE	1.567	0.06897
AT3G25882	NIM1-interacting 2	20.47	46.12	67.9	64.4	57.34	37.88	91.74	110.4	TRUE	0.9592	0.1926	TRUE	0.4822	0.5748	TRUE	1.564	6.017e-05
AT5G42800	dihydroflavonol 4-reductase	227.7	182.2	188.4	337.8	105.8	101.3	527.7	654.3	TRUE	0.2959	0.7227	TRUE	-0.9737	0.001995	TRUE	1.538	2.462e-09
AT5G34790	transposable element gene	54.86	50.38	110.3	53.46	62.19	44.93	157	148.4	TRUE	0.7217	0.3887	TRUE	0.03111	1	TRUE	1.534	1.047e-06
AT5G35490	mto 1 responding up 1	429.8	554.6	495.7	637.9	1506	1615	1249	1615	TRUE	0.1594	0.8387	TRUE	1.652	8.243e-20	TRUE	1.529	6.687e-17
AT2G07400	transposable element gene	8.916	6.749	11.7	6.646	23.4	27.08	19.24	25.81	TRUE	0.2826	0.9959	TRUE	1.685	0.005048	TRUE	1.527	0.02547
AT1G20690	SWI-SNF-related chromatin binding protein	26.11	43.4	131	54.77	36.14	77.86	106	96.97	TRUE	1.49	0.05056	TRUE	0.691	0.4466	TRUE	1.52	0.003623
AT1G26240	Proline-rich extensin-like family protein	79.31	99.56	48.35	36.43	87.8	64.56	62.54	454.8	TRUE	-1.053	0.5006	TRUE	-0.2449	0.9401	TRUE	1.519	0.0527
AT3G42658	transposable element gene	40.93	41.62	87.42	99.63	349.7	357.4	88.38	148.1	TRUE	1.16	0.002435	TRUE	3.094	3.039e-38	TRUE	1.516	1.008e-07
AT4G23280	cysteine-rich RLK (RECEPTOR-like protein kinase) 20	23.02	15.74	33.95	35.19	32.31	32.96	40.43	69.42	TRUE	0.8436	0.411	TRUE	0.7644	0.3291	TRUE	1.515	0.0005663
AT5G28230		19.19	20.25	21.22	18.23	97.72	91.41	57.23	55.22	TRUE	0.01705	1	TRUE	2.253	5.832e-11	TRUE	1.503	0.0002446
AT2G35980	Late embryogenesis abundant (LEA) hydroxyproline-rich glycoprotein family	33.26	41.62	57.72	94.77	41.19	60.94	46.29	167.3	TRUE	0.9497	0.3916	TRUE	0.4335	0.7767	TRUE	1.502	0.01797
AT3G56400	WRKY DNA-binding protein 70	460.5	854.9	440.4	897.9	1134	662.1	1897	1890	TRUE	-0.09271	1	TRUE	0.4254	0.5049	TRUE	1.498	3.723e-06
AT5G11210	glutamate receptor 2.5	24.3	24.75	27.16	38.42	51.67	39.53	47.13	90.1	TRUE	0.3802	0.8867	TRUE	0.8927	0.1996	TRUE	1.483	0.001002
AT3G02840	ARM repeat superfamily protein	23.02	14.62	13.58	43.74	54.92	38.71	49.66	54.38	TRUE	0.4829	0.7891	TRUE	1.332	0.0222	TRUE	1.481	0.006731
AT4G06555	transposable element gene	5.117	8.999	6.79	7.509	18.46	27.61	23.57	16.82	TRUE	-0.03726	1	TRUE	1.677	0.01232	TRUE	1.472	0.04733
AT1G36622		53.72	62.99	46.68	75.33	62.99	68.35	101	224.2	TRUE	-0.004699	1	TRUE	0.1621	0.9305	TRUE	1.471	0.000233
AT4G16540	Heat shock protein HSP20/alpha crystallin family	44.77	67.49	201.4	149.2	171.7	120.5	163.1	152.2	TRUE	1.659	6.226e-05	TRUE	1.362	0.0002673	TRUE	1.47	4.589e-05
ATCG01210		4246	8378	9167	10500	14530	9380	12940	22590	TRUE	0.5925	0.31	TRUE	0.8949	0.01152	TRUE	1.464	1.041e-06
AT5G39130	RmlC-like cupins superfamily protein	12	18.22	21.33	15.54	16.05	21.01	34.22	47.6	TRUE	0.3409	0.9503	TRUE	0.3236	0.8757	TRUE	1.451	0.01043
AT3G32047	Cytochrome P450 superfamily protein	10.23	13.5	20.37	10.94	61.38	52.71	31.14	34.29	TRUE	0.4576	0.9313	TRUE	2.242	1.092e-07	TRUE	1.442	0.01194
AT4G16590	cellulose synthase-like A01	12.79	5.624	1.698	2.43	0.005604	0.8235	26.09	22.59	TRUE	-2.094	0.3678	TRUE	-4.104	0.001823	TRUE	1.426	0.0875
AT2G25150	HXXXD-type acyl-transferase family protein	19.19	24.75	50.08	52.25	35.53	50.23	54.71	64.44	TRUE	1.198	0.04062	TRUE	0.9472	0.07357	TRUE	1.423	0.0002716
AT5G47850	CRINKLY4 related 4	6.396	10.12	4.244	15.8	15.34	22.23	20.2	25.1	TRUE	0.1006	1	TRUE	1.151	0.2277	TRUE	1.422	0.05216
AT4G03450	Ankyrin repeat family protein	6.396	8.999	12.73	18.23	16.15	16.47	17.68	24.26	TRUE	0.9341	0.5925	TRUE	1.056	0.2575	TRUE	1.417	0.04669
AT2G44590	DYNAMIN-like 1D	5.117	8.999	6.782	8.505	8.076	8.235	22.73	15.9	TRUE	0.06044	1	TRUE	0.1803	0.9664	TRUE	1.411	0.08468
AT5G42600	marneral synthase	57.56	51.74	108.6	189.6	203.5	233.9	119.1	167.3	TRUE	1.379	0.002067	TRUE	2.002	9.569e-09	TRUE	1.391	0.0004171
AT4G37290		15.35	22.5	14.43	43.74	37.96	32.12	34.51	66.1	TRUE	0.4647	0.829	TRUE	0.8684	0.3676	TRUE	1.389	0.03392
AT2G43000	NAC domain containing protein 42	56.28	59.62	52.62	99.63	48.46	57.65	90.06	212.5	TRUE	0.309	0.8609	TRUE	-0.131	0.968	TRUE	1.382	0.002486
AT5G07570	glycine/proline-rich protein	48.61	82.02	90	75.33	384.4	460.6	140.6	205	TRUE	0.3369	0.798	TRUE	2.665	5.592e-27	TRUE	1.378	9.42e-07
AT5G41280	Receptor-like protein kinase-related family protein	23.02	20.25	20.83	19.44	43.97	52.71	42.93	68.61	TRUE	-0.07227	1	TRUE	1.154	0.01802	TRUE	1.368	0.001898
AT2G04460	transposable element gene	715.4	971.9	1397	1159	5849	5135	1688	2704	TRUE	0.6091	0.289	TRUE	2.69	5.198e-25	TRUE	1.367	6.493e-07
AT1G14540	Peroxidase superfamily protein	76.75	62.99	78.94	72.9	74.3	80.7	90.06	266.9	TRUE	0.1388	0.9988	TRUE	0.1578	0.9513	TRUE	1.363	0.004389
AT3G42850	Mevalonate/galactokinase family protein	5.117	16.87	11.03	9.72	23.42	18.94	31.98	26.77	TRUE	-0.1145	1	TRUE	0.8917	0.3417	TRUE	1.359	0.03244
AT5G59670	Leucine-rich repeat protein kinase family protein	70.35	101.2	112.2	92.34	121.9	130.9	215.5	228.4	TRUE	0.2598	0.8756	TRUE	0.5418	0.228	TRUE	1.353	5.82e-07
AT1G20750	RAD3-like DNA-binding helicase protein	12.79	5.624	17.82	8.505	16.96	14.83	26.93	19.24	TRUE	0.6324	0.88	TRUE	0.8163	0.519	TRUE	1.35	0.07376
AT1G02390	glycerol-3-phosphate acyltransferase 2	75.47	42.75	84.88	160.4	122.8	68.35	180.1	114.6	TRUE	0.996	0.1283	TRUE	0.7216	0.3197	TRUE	1.341	0.00308
AT1G26250	Proline-rich extensin-like family protein	1321	1720	1856	2149	3055	2799	3003	4740	TRUE	0.3664	0.5191	TRUE	0.9331	0.0001334	TRUE	1.337	2.205e-09
AT5G46350	WRKY DNA-binding protein 8	40.93	24.75	49.23	54.68	49.26	51.88	56.39	107.1	TRUE	0.669	0.5864	TRUE	0.6436	0.4071	TRUE	1.337	0.001774
AT4G25470	C-repeat/DRE binding factor 2	11.51	7.874	21.22	26.73	25.84	28.82	18.52	30.12	TRUE	1.282	0.2394	TRUE	1.501	0.02545	TRUE	1.334	0.0717
AT1G18830	Transducin/WD40 repeat-like superfamily protein	12.79	14.62	27.16	15.8	19.38	21.41	39.56	30.12	TRUE	0.7024	0.7288	TRUE	0.5624	0.6413	TRUE	1.331	0.02055
AT4G10510	Subtilase family protein	42.2	32.62	24.61	41.31	67.06	48.59	82.48	104.8	TRUE	-0.2363	0.9679	TRUE	0.6401	0.3515	TRUE	1.331	0.0008863
AT1G68620	alpha/beta-Hydrolases superfamily protein	147.1	114.7	121.4	192	137.3	147.4	227.3	424.2	TRUE	0.2115	0.9091	TRUE	0.1316	0.9523	TRUE	1.327	0.0001975
AT1G64480	calcineurin B-like protein 8	17.91	14.62	27.16	25.52	65.42	47.76	45.45	35.98	TRUE	0.708	0.6584	TRUE	1.803	8.879e-06	TRUE	1.326	0.008967
AT2G15030		48.61	58.49	47.53	45.89	87.93	101.3	122.9	147.2	TRUE	-0.1971	0.9503	TRUE	0.8109	0.02581	TRUE	1.325	2.801e-06
AT5G64810	WRKY DNA-binding protein 51	20.47	12.37	20.37	29.16	35.53	17.29	33.67	46.85	TRUE	0.5658	0.7853	TRUE	0.7095	0.5073	TRUE	1.311	0.02496
AT1G44130	Eukaryotic aspartyl protease family protein	17.91	23.62	28.86	30.38	25.82	29.65	39.56	64.42	TRUE	0.4903	0.8092	TRUE	0.4024	0.7891	TRUE	1.307	0.006607
AT4G22880	leucoanthocyanidin dioxygenase	195.5	146.2	156.9	202.8	96.02	82.35	349.2	484.4	TRUE	0.05437	1	TRUE	-0.9227	0.002222	TRUE	1.299	1.808e-07
AT5G23220	nicotinamidase 3	188	174.4	199.5	284.3	480.5	429.1	413.3	473.5	TRUE	0.3744	0.5386	TRUE	1.331	7.394e-09	TRUE	1.294	2.227e-08
AT2G26400	acireductone dioxygenase 3	17.91	31.5	53.47	52.25	67.85	85.65	49.66	73.62	TRUE	1.071	0.1949	TRUE	1.604	0.0005153	TRUE	1.291	0.01449
AT5G37450	Leucine-rich repeat protein kinase family protein	88.26	88.87	105.2	114.2	150.2	152.4	197.4	235.1	TRUE	0.298	0.798	TRUE	0.7712	0.01643	TRUE	1.288	4.155e-07
AT4G14400	ankyrin repeat family protein	1201	1206	1765	1571	2194	2139	2819	3045	TRUE	0.4857	0.2618	TRUE	0.8483	0.0001697	TRUE	1.285	2.402e-10
AT5G25450	Cytochrome bd ubiquinol oxidase, 14kDa subunit	89.14	82.97	75.12	112.8	90.21	104.8	203.2	216.4	TRUE	0.06945	0.9886	TRUE	0.1769	0.862	TRUE	1.282	9.231e-07
AT1G28480	Thioredoxin superfamily protein	47.33	33.75	36.45	65.61	57.34	38.71	74.91	119.6	TRUE	0.2726	0.8937	TRUE	0.262	0.881	TRUE	1.277	0.003779
AT1G21210	wall associated kinase 4	42.21	45	53.89	64.4	72.68	78.28	101.3	110.5	TRUE	0.4067	0.7264	TRUE	0.7861	0.07159	TRUE	1.273	5.773e-05
AT2G24720	glutamate receptor 2.2	62.68	37.12	64.51	65.61	83.99	69.18	84.17	153.1	TRUE	0.4035	0.8238	TRUE	0.642	0.3328	TRUE	1.272	0.001108
AT3G29410	Terpenoid cyclases/Protein prenyltransferases superfamily protein	75.47	97.86	156.2	179.8	246.3	228.1	239	183.2	TRUE	0.9238	0.02481	TRUE	1.44	2.199e-07	TRUE	1.271	1.072e-05
AT5G09720	Magnesium transporter CorA-like family protein	15.35	13.94	16.98	14.58	27.47	31.29	32.03	37.64	TRUE	0.1533	1	TRUE	1.025	0.1159	TRUE	1.27	0.01557
AT5G38900	Thioredoxin superfamily protein	218.7	241.8	223.2	255.2	252	233.1	349.3	763.5	TRUE	0.03286	1	TRUE	0.07047	0.9732	TRUE	1.27	8.141e-06
AT1G69930	glutathione S-transferase TAU 11	31.98	34.87	25.46	24.3	42	27.18	55.55	103.7	TRUE	-0.4219	0.871	TRUE	0.04808	1	TRUE	1.247	0.007782
AT2G41090	Calcium-binding EF-hand family protein	2517	2588	3386	3241	3904	3831	5726	6386	TRUE	0.3806	0.3333	TRUE	0.5981	0.004365	TRUE	1.245	3.39e-13
AT2G16050	Cysteine/Histidine-rich C1 domain family protein	121.5	134.9	115.4	162.8	213.2	340.9	271.9	338	TRUE	0.06819	0.9888	TRUE	1.102	0.0004388	TRUE	1.244	3.27e-05
AT4G14630	germin-like protein 9	158.6	193.5	189.3	222.4	331.9	327.8	353.5	485.2	TRUE	0.1954	0.8633	TRUE	0.8963	0.0003509	TRUE	1.243	3.298e-08
AT5G07560	glycine-rich protein 20	11.51	25.87	31.4	32.81	79.95	93.88	28.62	61.91	TRUE	0.7355	0.5684	TRUE	2.174	1.987e-08	TRUE	1.237	0.02151
AT5G54060	UDP-glucose:flavonoid 3-o-glucosyltransferase	79.31	68.62	63.66	80.19	36.34	26.35	149.8	195.8	TRUE	-0.06321	1	TRUE	-1.226	0.001995	TRUE	1.23	0.0001442
AT5G40010	AAA-ATPase 1	46.05	56.24	52.62	48.6	96.1	93.06	111.1	128.8	TRUE	-0.01417	1	TRUE	0.8764	0.01539	TRUE	1.219	4.589e-05
AT2G37430	C2H2 and C2HC zinc fingers superfamily protein	20.47	12.37	23.77	43.74	34.73	29.65	29.46	46.02	TRUE	0.9788	0.3027	TRUE	0.9897	0.1694	TRUE	1.218	0.0455
AT2G04865	Aminotransferase-like, plant mobile domain family protein	809.7	865.1	899.7	670.7	852	816	1897	1999	TRUE	-0.05899	0.9604	TRUE	-0.008463	1	TRUE	1.215	4.986e-13
AT3G62725	transposable element gene	46.79	40.55	57.04	57	155	155.2	93.52	108.5	TRUE	0.3817	0.7802	TRUE	1.823	4.473e-12	TRUE	1.208	8.515e-05
AT1G66700	S-adenosyl-L-methionine-dependent methyltransferases superfamily protein	74.2	73.93	109.5	145.8	88.84	61.77	97.63	242.6	TRUE	0.7444	0.3662	TRUE	0.02336	1	TRUE	1.197	0.007594
AT5G25250	SPFH/Band 7/PHB domain-containing membrane-associated protein family	323.6	432.9	306.9	447.9	600.1	775.4	656.3	1092	TRUE	-0.06403	1	TRUE	0.8471	0.002342	TRUE	1.196	1.388e-06
AT1G59265	transposable element gene	63.14	27.13	27.84	45.42	67.21	109.3	59.78	138.5	TRUE	-0.3198	0.9369	TRUE	1.009	0.1014	TRUE	1.178	0.03284
AT3G19350	maternally expressed pab C-terminal	16.63	13.5	10.19	8.505	40.38	27.18	32.83	35.14	TRUE	-0.6488	0.8234	TRUE	1.171	0.07574	TRUE	1.177	0.06005
AT5G18360	Disease resistance protein (TIR-NBS-LRR class) family	80.59	85.49	152.8	140.9	159.9	154	181.8	193.3	TRUE	0.8291	0.03114	TRUE	0.915	0.0008947	TRUE	1.171	2.156e-06
AT1G67856	RING/U-box superfamily protein	20.34	18.66	10.58	10.25	25.25	22.42	29.45	59.46	TRUE	-0.9732	0.5453	TRUE	0.2584	0.9118	TRUE	1.166	0.06417
AT4G21730		25.58	21.37	47.53	49.82	36.34	48.59	56.39	47.69	TRUE	1.05	0.1011	TRUE	0.8579	0.1446	TRUE	1.152	0.009669
AT3G48650		26.86	34.87	22.92	74.12	72.68	49.41	70.7	66.93	TRUE	0.4968	0.7029	TRUE	0.9718	0.1507	TRUE	1.141	0.06113
AT1G63710	cytochrome P450, family 86, subfamily A, polypeptide 7	35.82	34.87	53.47	66.73	55.72	46.12	79.12	76.13	TRUE	0.7374	0.2662	TRUE	0.5278	0.4066	TRUE	1.133	0.001431
AT4G22214	Defensin-like (DEFL) family protein	20.47	29.27	51.78	57.11	53.3	42	50.5	59.4	TRUE	1.098	0.05536	TRUE	0.921	0.06645	TRUE	1.125	0.007887
AT1G73805	Calmodulin binding protein-like	86.98	130.5	69.6	116.6	173.6	177.1	186	292.8	TRUE	-0.3078	0.9273	TRUE	0.6703	0.1691	TRUE	1.12	0.001364
AT4G09820	basic helix-loop-helix (bHLH) DNA-binding superfamily protein	28.14	27	17.37	27.95	12.92	11.53	55.55	63.59	TRUE	-0.3557	0.9258	TRUE	-1.163	0.08455	TRUE	1.11	0.01391
AT1G13448	other RNA	87.44	85.23	121.4	175.1	131.1	143.7	189.2	182.3	TRUE	0.7337	0.08192	TRUE	0.6679	0.0749	TRUE	1.108	7.502e-05
AT5G24140	squalene monooxygenase 2	111.3	76.49	172.3	222.4	165.6	174.6	202	198.3	TRUE	1.055	0.003029	TRUE	0.8731	0.01038	TRUE	1.108	0.0001982
AT5G41750	Disease resistance protein (TIR-NBS-LRR class) family	308.6	441.6	229.6	516.4	665.7	671.1	720.4	914.6	TRUE	-0.1278	1	TRUE	0.8163	0.05145	TRUE	1.107	0.001792
ATCG01180		12650	8069	9253	29080	18510	14050	17310	26580	TRUE	0.7692	0.2144	TRUE	0.6746	0.3174	TRUE	1.104	0.01995
AT1G18710	myb domain protein 47	129.2	138.4	139.2	277	113.1	109.5	318.2	257.7	TRUE	0.5465	0.307	TRUE	-0.2681	0.7679	TRUE	1.101	0.0003901
AT5G27850	Ribosomal protein L18e/L15 superfamily protein	12890	13430	10820	11930	22270	34730	23780	32640	TRUE	-0.225	0.8633	TRUE	1.11	4.513e-06	TRUE	1.098	5.913e-06
AT5G66400	Dehydrin family protein	474.6	421.8	672.2	803.1	575.8	569.1	1123	789	TRUE	0.7013	0.04521	TRUE	0.3584	0.4411	TRUE	1.098	3.56e-06
AT4G14090	UDP-Glycosyltransferase superfamily protein	180.8	140.9	153	178.1	114.5	92.64	325.7	350.4	TRUE	0.03747	1	TRUE	-0.6198	0.1158	TRUE	1.086	6.712e-05
AT1G73066	Leucine-rich repeat family protein	14.19	21.53	21.33	41.68	34.29	31.61	35.98	39.94	TRUE	0.7111	0.5499	TRUE	0.8569	0.2222	TRUE	1.083	0.06871
ATMG00520	Intron maturase, type II family protein	16.92	22.22	26.34	44.83	26.5	35.77	27.38	56.32	TRUE	0.7786	0.5053	TRUE	0.6466	0.5094	TRUE	1.082	0.08518
AT3G56710	sigma factor binding protein 1	213.6	164.2	205.4	192	286.8	155.6	410.5	381.5	TRUE	0.09341	1	TRUE	0.2435	0.7953	TRUE	1.08	0.0004627
AT3G28890	receptor like protein 43	30.44	29.25	31.53	30.4	36.96	46.65	55.9	71.07	TRUE	0.04975	1	TRUE	0.4872	0.5237	TRUE	1.079	0.006767
AT5G17350		70.35	52.87	72.15	128.8	174.4	119.4	80.8	175.7	TRUE	0.6435	0.5288	TRUE	1.268	0.008203	TRUE	1.071	0.04738
AT1G52400	beta glucosidase 18	6397	5662	4801	5300	3592	3800	12370	12750	TRUE	-0.2627	0.762	TRUE	-0.7008	0.004197	TRUE	1.064	6.489e-07
AT1G35710	Protein kinase family protein with leucine-rich repeat domain	900.5	952.8	880.2	1034	1531	1706	1834	2046	TRUE	0.02329	1	TRUE	0.801	4.078e-05	TRUE	1.063	4.43e-09
AT1G50750	Plant mobile domain protein family	31.98	24.75	23.77	52.25	99.34	57.65	69.04	48.53	TRUE	0.3334	0.8633	TRUE	1.48	0.00139	TRUE	1.059	0.07614
AT4G13000	AGC (cAMP-dependent, cGMP-dependent and protein kinase C) kinase family protein	38.37	13.5	55.17	41.31	34.73	26.35	50.5	54.38	TRUE	0.9728	0.3143	TRUE	0.2815	0.895	TRUE	1.057	0.06999
AT1G53625		51.17	60.74	69.6	80.19	88.03	64.23	79.96	153.9	TRUE	0.3937	0.7777	TRUE	0.4377	0.5636	TRUE	1.055	0.007086
AT5G60910	AGAMOUS-like 8	37.1	34.87	22.92	20.66	35.54	32.94	76.59	71.95	TRUE	-0.7044	0.4646	TRUE	-0.06812	0.9892	TRUE	1.046	0.005015
AT1G17240	receptor like protein 2	17.91	25.87	30.56	29.16	36.34	38.71	39.56	51.87	TRUE	0.4348	0.837	TRUE	0.7571	0.2419	TRUE	1.042	0.03044
AT3G41768	rRNA	31770	47110	45700	73520	93790	35470	65080	98880	TRUE	0.5171	0.4646	TRUE	0.701	0.157	TRUE	1.039	0.006731
AT3G56970	basic helix-loop-helix (bHLH) DNA-binding superfamily protein	286.5	330.7	130.7	94.77	301.8	304.7	228.1	1040	TRUE	-1.418	0.02081	TRUE	-0.03142	1	TRUE	1.035	0.07193
AT5G41160	purine permease 12	15.35	18	24.61	35.24	28.27	34.59	41.24	27.61	TRUE	0.7853	0.5052	TRUE	0.9008	0.2087	TRUE	1.032	0.08211
AT1G13650		99.77	91.12	138.4	97.2	168	135.1	220.5	168.3	TRUE	0.3511	0.8014	TRUE	0.6718	0.08474	TRUE	1.029	0.0004954
AT1G58561	transposable element gene	777.9	715	916.1	621.2	2573	2333	1427	1606	TRUE	0.09366	1	TRUE	1.721	1.076e-22	TRUE	1.026	4.768e-08
AT2G29010		23.04	16.87	32.26	40.1	41.33	35.41	46.29	34.3	TRUE	0.8406	0.3425	TRUE	0.9521	0.1148	TRUE	1.023	0.0798
AT5G17220	glutathione S-transferase phi 12	153.5	115.9	118	138.5	54.11	51.88	229.8	311.9	TRUE	-0.07819	1	TRUE	-1.33	2.222e-05	TRUE	1.021	0.0008704
AT1G08090	nitrate transporter 2:1	143.2	222.7	189.2	201.6	167.2	158.1	281.1	471	TRUE	0.06709	0.9905	TRUE	-0.1895	0.8656	TRUE	1.02	0.0003388
AT1G19394		49.75	37.74	61.37	62.4	64.96	72.49	91.3	86.58	TRUE	0.491	0.6644	TRUE	0.6473	0.224	TRUE	1.017	0.007895
AT1G74590	glutathione S-transferase TAU 10	220	210.4	202	256.4	257.6	256.9	298	571.4	TRUE	0.06233	0.9942	TRUE	0.2597	0.7445	TRUE	1.017	0.0007684
AT2G04032	zinc transporter 7 precursor	28.14	16.87	37.35	43.74	24.23	34.59	46.29	43.51	TRUE	0.8482	0.345	TRUE	0.4048	0.7657	TRUE	1.015	0.07026
AT5G64905	elicitor peptide 3 precursor	44.77	27	33.1	38.88	47.65	32.94	48.82	93.7	TRUE	0.006714	1	TRUE	0.1923	0.946	TRUE	1.012	0.07295
AT2G05914		280.6	297.7	326.7	273	826.5	773.2	498.6	668.7	TRUE	0.0734	0.9985	TRUE	1.465	4.181e-16	TRUE	1.01	1.619e-07
AT1G26420	FAD-binding Berberine family protein	125.4	137.2	126.5	219.9	126.8	181.2	167.5	362.3	TRUE	0.3243	0.7802	TRUE	0.2231	0.8473	TRUE	1.009	0.01231
AT4G29780		397.8	369	256.4	641.5	944.1	617.6	691	848.4	TRUE	0.1169	0.9204	TRUE	1.032	0.00585	TRUE	1.009	0.007244
AT1G16140		32.91	15.92	32.25	38.78	25.65	31.61	43.34	53.64	TRUE	0.5444	0.7385	TRUE	0.2524	0.895	TRUE	1.007	0.07113
AT5G49730	ferric reduction oxidase 6	1599	2704	2296	4503	3393	5407	3693	5059	TRUE	0.5507	0.3817	TRUE	1.005	0.0107	TRUE	1.001	0.01141
AT4G11460	cysteine-rich RLK (RECEPTOR-like protein kinase) 30	349.2	466.8	474.4	245.4	428	396.1	171.7	238.4	TRUE	-0.1148	0.9341	TRUE	0.001518	1	TRUE	-1.005	0.001953
AT3G16660	Pollen Ole e 1 allergen and extensin family protein	1278	1477	906.5	754	1074	961.8	623.5	751.1	TRUE	-0.7132	0.001538	TRUE	-0.4421	0.08411	TRUE	-1.009	1.637e-08
AT1G58590	other RNA	158.7	146.5	223.7	186.8	70.05	77.41	69.29	81.15	TRUE	0.458	0.4429	TRUE	-1.041	9.723e-05	TRUE	-1.016	0.0001331
AT3G05730		4019	5001	3513	3299	3725	3659	2056	2423	TRUE	-0.4071	0.2209	TRUE	-0.2986	0.3526	TRUE	-1.02	1.484e-09
AT5G20640	Protein of unknown function (DUF567)	44.77	41.62	31.4	34.02	30.69	41.19	22.73	19.24	TRUE	-0.4064	0.8198	TRUE	-0.2635	0.8204	TRUE	-1.034	0.04073
AT5G51440	HSP20-like chaperones superfamily protein	209.8	149.6	159.6	190.8	111.4	87.29	73.23	98.72	TRUE	-0.0442	1	TRUE	-0.8366	0.0104	TRUE	-1.046	0.0004481
AT3G10290	Nucleotide-sugar transporter family protein	66.52	49.49	43.29	35.24	38.76	40.35	35.35	20.08	TRUE	-0.5219	0.6137	TRUE	-0.5375	0.398	TRUE	-1.05	0.01571
AT2G04040	MATE efflux family protein	703.3	572.9	359.6	404.1	348.7	335.1	214.5	395.6	TRUE	-0.7445	0.0408	TRUE	-0.8895	0.0005511	TRUE	-1.053	1.529e-05
AT1G27060	Regulator of chromosome condensation (RCC1) family protein	130.5	146.2	131.6	134.9	146.2	140	69.02	64.42	TRUE	-0.063	1	TRUE	0.04352	0.9889	TRUE	-1.056	6.547e-05
AT2G41760		356.9	410.6	400.6	420.4	319	378	187.7	182.4	TRUE	0.08465	0.9675	TRUE	-0.1466	0.8402	TRUE	-1.058	5.756e-07
AT5G19600	sulfate transporter 3;5	340.2	369	320	290.4	256	228.9	172.5	166.5	TRUE	-0.2078	0.837	TRUE	-0.5511	0.06167	TRUE	-1.068	1.76e-06
AT2G41260	glycine-rich protein / late embryogenesis abundant protein (M17)	51.17	41.62	28.01	21.87	58.15	41.18	20.2	23.43	TRUE	-0.8513	0.3452	TRUE	0.1099	0.9764	TRUE	-1.075	0.06639
AT4G02290	glycosyl hydrolase 9B13	2035	2234	1894	1768	1314	1282	1198	821.6	TRUE	-0.2167	0.7986	TRUE	-0.7216	0.001569	TRUE	-1.085	6.21e-08
AT4G27970	SLAC1 homologue 2	180.4	194.6	101	109.4	136.5	132.6	86.69	90.36	TRUE	-0.8468	0.01025	TRUE	-0.4817	0.1752	TRUE	-1.085	7.395e-06
AT2G26020	plant defensin 1.2b	149.9	206.1	71.86	85.43	75.39	92.96	68.18	99.18	TRUE	-1.212	0.148	TRUE	-1.095	0.08933	TRUE	-1.096	0.09003
AT5G35940	Mannose-binding lectin superfamily protein	207.2	211.5	71.3	108.1	135.7	91.41	93.43	98.72	TRUE	-1.276	0.0002539	TRUE	-0.8802	0.004581	TRUE	-1.124	7.897e-05
AT4G15700	Thioredoxin superfamily protein	115.1	94.49	42.51	69.22	67.84	74.12	49.66	45.18	TRUE	-0.9601	0.05323	TRUE	-0.553	0.234	TRUE	-1.133	0.0005183
AT4G39410	WRKY DNA-binding protein 13	31.98	41.62	29.71	10.94	17.77	26.35	15.99	17.57	TRUE	-0.7515	0.4398	TRUE	-0.7499	0.3486	TRUE	-1.139	0.08378
AT2G21650	Homeodomain-like superfamily protein	74.19	80.99	63.66	69.26	44.42	41.18	34.51	35.98	TRUE	-0.2379	0.9136	TRUE	-0.8601	0.0266	TRUE	-1.14	0.001229
AT2G36750	UDP-glucosyl transferase 73C1	257	129.4	143.4	111.8	168	78.23	89.22	81.99	TRUE	-0.5358	0.6271	TRUE	-0.6139	0.3697	TRUE	-1.143	0.01796
AT1G80340	gibberellin 3-oxidase 2	102.3	86.62	73.84	52.25	62.99	35.41	47.98	36.81	TRUE	-0.5317	0.5981	TRUE	-0.9279	0.05954	TRUE	-1.147	0.01003
AT2G26010	plant defensin 1.3	838.3	988.4	319.6	358.4	257.3	315.4	275.2	551.8	TRUE	-1.451	0.02419	TRUE	-1.681	0.0003965	TRUE	-1.148	0.04319
AT5G50790	Nodulin MtN3 family protein	99.77	128.2	66.2	54.68	58.15	50.23	45.45	56.89	TRUE	-0.9013	0.04106	TRUE	-1.082	0.0009117	TRUE	-1.165	0.000227
AT5G56795	metallothionein 1B	60.43	65.37	28.14	39.34	35.3	24.8	19.3	36.21	TRUE	-0.9493	0.2269	TRUE	-1.056	0.03309	TRUE	-1.179	0.01205
AT3G05410	Photosystem II reaction center PsbP family protein	542.4	534.4	590.7	545.8	404.7	402.7	242.8	228.3	TRUE	0.08857	0.9763	TRUE	-0.4146	0.1314	TRUE	-1.192	6.209e-11
AT3G62740	beta glucosidase 7	318.8	242.9	276.1	316	161.6	170.6	159	84.66	TRUE	0.07081	0.9959	TRUE	-0.7456	0.02392	TRUE	-1.193	1.499e-05
AT1G73120		154.8	228.4	149.4	144.6	101	98	53.03	114.6	TRUE	-0.3953	0.7414	TRUE	-0.962	0.01062	TRUE	-1.207	0.0003693
AT5G62730	Major facilitator superfamily protein	86.98	57.37	63.66	31.59	46.03	32.12	31.98	28.45	TRUE	-0.4958	0.6675	TRUE	-0.8616	0.1569	TRUE	-1.234	0.01315
AT3G04000	NAD(P)-binding Rossmann-fold superfamily protein	328.7	240.7	156.2	201.7	146.2	115.3	113.5	124.7	TRUE	-0.6883	0.1554	TRUE	-1.106	5.056e-05	TRUE	-1.241	2.924e-06
AT4G15690	Thioredoxin superfamily protein	139.4	98.99	61.96	66.83	75.91	83.18	45.45	52.71	TRUE	-0.881	0.05323	TRUE	-0.5678	0.196	TRUE	-1.262	3.507e-05
AT4G09100	RING/U-box superfamily protein	26.86	20.25	16.13	17.01	21.81	10.71	10.94	8.366	TRUE	-0.4979	0.8537	TRUE	-0.514	0.6954	TRUE	-1.264	0.09605
AT4G08555		298	163.1	167.2	140.9	168.8	107.1	95.95	92.03	TRUE	-0.5322	0.4736	TRUE	-0.7104	0.1162	TRUE	-1.266	0.0002536
AT1G25150	F-box family protein	87.32	76.18	63.01	60.69	49.05	53.48	33.25	33.16	TRUE	-0.3929	0.7027	TRUE	-0.6627	0.1314	TRUE	-1.275	9.22e-05
AT1G15415		45.56	38.56	19.55	50.44	19.68	23.21	13.05	21.2	TRUE	-0.3659	0.9488	TRUE	-0.9786	0.1828	TRUE	-1.278	0.0392
AT4G14690	Chlorophyll A-B binding family protein	150.9	131.6	75.54	52.25	95.3	35.41	62.28	51.04	TRUE	-1.091	0.06584	TRUE	-1.098	0.01941	TRUE	-1.31	0.00277
AT3G46020	RNA-binding (RRM/RBD/RNP motifs) family protein	83.15	100.1	95.91	108.1	101	120.2	39.56	34.3	TRUE	0.1309	0.9488	TRUE	0.2613	0.701	TRUE	-1.317	1.73e-05
AT3G19184	AP2/B3-like transcriptional factor family protein	47.33	47.25	34.8	23.09	16.96	19.76	17.68	20.08	TRUE	-0.6549	0.4473	TRUE	-1.36	0.00161	TRUE	-1.319	0.001823
AT1G05680	Uridine diphosphate glycosyltransferase 74E2	878.8	544.4	682.4	598.7	454.7	186.9	211.8	334.7	TRUE	-0.1129	0.9726	TRUE	-1.121	0.005264	TRUE	-1.357	0.0002861
AT2G47180	galactinol synthase 1	493.8	534.3	475.3	571.1	534.6	509.8	223	178.2	TRUE	-0.001805	1	TRUE	0.0194	1	TRUE	-1.361	5.425e-12
AT1G58684	Ribosomal protein S5 family protein	166.3	82.22	58.43	91.76	66.9	79.04	60.15	33.94	TRUE	-0.7447	0.5965	TRUE	-0.7343	0.3438	TRUE	-1.368	0.01259
AT2G25950	Protein of unknown function (DUF1000)	694.6	754.8	760.5	870	736.9	765.9	271.9	287	TRUE	0.1487	0.8421	TRUE	0.04771	0.9647	TRUE	-1.378	2.057e-16
AT5G09460	sequence-specific DNA binding transcription factors;transcription regulators	1072	1008	975.4	759.8	917.4	1022	307.3	466.8	TRUE	-0.2274	0.7504	TRUE	-0.09873	0.9145	TRUE	-1.422	2.95e-12
AT5G61610	Oleosin family protein	23.02	23.62	23.77	19.44	33.92	30.47	6.733	10.04	TRUE	-0.08582	1	TRUE	0.4625	0.6743	TRUE	-1.463	0.03712
AT1G74200	receptor like protein 16	52.45	31.5	72.15	48.6	37.96	38.71	5.05	24.26	TRUE	0.5953	0.7755	TRUE	-0.1074	0.9764	TRUE	-1.484	0.01449
AT2G36490	demeter-like 1	625.5	718.8	568.7	490	83.99	136.7	231.5	244.3	TRUE	-0.3324	0.6142	TRUE	-2.615	4.78e-32	TRUE	-1.504	6.49e-12
AT2G22590	UDP-Glycosyltransferase superfamily protein	129.2	97.86	100.2	63.18	83.99	37.06	55.55	23.43	TRUE	-0.405	0.7891	TRUE	-0.8879	0.1565	TRUE	-1.51	0.001636
AT3G13845		216.2	257.5	202	256.4	183.6	197.6	87.53	78.64	TRUE	-0.08637	1	TRUE	-0.3229	0.5005	TRUE	-1.518	4.69e-11
AT1G45163		34.51	31.2	21.07	29.79	20.3	13.36	11.27	11.36	TRUE	-0.396	0.867	TRUE	-0.9725	0.1352	TRUE	-1.529	0.00489
AT3G57785		754.7	781.8	771.5	868.8	807.6	802.1	258.4	273.6	TRUE	0.07741	0.9524	TRUE	0.06556	0.9396	TRUE	-1.531	4.427e-20
AT1G38065	O-fucosyltransferase family protein	25.74	45.52	46.95	44.87	9.514	9.33	10.61	13.59	TRUE	0.3551	0.8437	TRUE	-1.923	0.0001387	TRUE	-1.552	0.002438
AT3G46700	UDP-Glycosyltransferase superfamily protein	350.5	376.8	350.5	396.1	209.2	182	104.5	140.6	TRUE	0.01876	1	TRUE	-0.8968	0.0002302	TRUE	-1.572	1.178e-12
AT5G55570		24.3	14.62	28.01	23.09	25.7	27.18	6.733	5.857	TRUE	0.4374	0.8723	TRUE	0.4661	0.7434	TRUE	-1.587	0.04371
AT1G57620	emp24/gp25L/p24 family/GOLD family protein	562.8	541.1	655.3	574.7	306.1	281.6	196.1	169	TRUE	0.1745	0.8901	TRUE	-0.9067	7.562e-06	TRUE	-1.594	4.586e-17
AT5G52570	beta-carotene hydroxylase 2	70.35	29.25	37.27	34.02	26.65	22.47	14.31	17.57	TRUE	-0.4289	0.8012	TRUE	-0.9832	0.07781	TRUE	-1.597	0.0007859
AT1G58983	Ribosomal protein S5 family protein	172	117.8	46.16	115.2	52.58	87.21	62.69	30.73	TRUE	-0.9408	0.4657	TRUE	-1.036	0.1384	TRUE	-1.616	0.002969
AT2G06002	other RNA	63.64	87.49	64.51	93.57	12.97	10.78	26.93	22.59	TRUE	-0.002971	1	TRUE	-2.683	5.969e-14	TRUE	-1.625	2.066e-06
AT2G34210	Transcription elongation factor Spt5	16.63	22.5	46.68	24.3	23.42	15.65	5.892	6.718	TRUE	0.9194	0.4334	TRUE	-0.01313	1	TRUE	-1.631	0.04357
AT1G54120		63.96	45	47.53	66.83	26.65	20.59	15.15	19.24	TRUE	0.04209	1	TRUE	-1.184	0.02115	TRUE	-1.64	0.0003779
AT3G46660	UDP-glucosyl transferase 76E12	98.69	63.53	33.98	74.17	29.51	20.38	21.18	29.47	TRUE	-0.656	0.6308	TRUE	-1.65	0.0001674	TRUE	-1.656	0.000141
AT2G20700	LORELEI-LIKE-GPI ANCHORED PROTEIN 2	16.63	15.75	16.98	15.8	9.691	10.71	3.367	6.693	TRUE	0.0289	1	TRUE	-0.6585	0.6146	TRUE	-1.658	0.03933
AT4G29550	Protein of unknown function (DUF626)	23.08	18	23.77	21.87	21.59	16.47	10.49	2.51	TRUE	0.1746	0.9897	TRUE	-0.08613	1	TRUE	-1.674	0.01598
AT5G61160	anthocyanin 5-aromatic acyltransferase 1	483.5	436.5	303	272.2	359.4	291.5	111.2	174.9	TRUE	-0.6589	0.09139	TRUE	-0.4928	0.1852	TRUE	-1.679	8.95e-13
AT2G18620	Terpenoid synthases superfamily protein	31.98	56.24	42.44	43.74	25.04	18.12	20.2	7.53	TRUE	-0.06272	1	TRUE	-1.051	0.07708	TRUE	-1.688	0.0003885
AT5G19100	Eukaryotic aspartyl protease family protein	29.42	47.25	34.8	34.02	7.268	9.882	12.63	10.88	TRUE	-0.1736	0.9771	TRUE	-2.168	5.517e-06	TRUE	-1.717	0.0002589
AT1G48580		75.47	66.37	67.05	59.54	24.23	23.06	27.78	14.29	TRUE	-0.1427	0.9749	TRUE	-1.574	5.159e-05	TRUE	-1.745	5.636e-06
AT3G16670	Pollen Ole e 1 allergen and extensin family protein	865.7	1124	647.6	652.1	596	522.1	274.5	302.9	TRUE	-0.6268	0.04596	TRUE	-0.8424	8.439e-05	TRUE	-1.797	7.934e-21
AT5G33355	Defensin-like (DEFL) family protein	8.008	15.43	6.841	2.977	18.99	14.73	3.956	2.644	TRUE	-1.238	0.4775	TRUE	0.5122	0.73	TRUE	-1.797	0.08726
AT4G15680	Thioredoxin superfamily protein	147.1	128.2	61.96	61.47	74.3	76.59	34.51	42.67	TRUE	-1.144	0.0009346	TRUE	-0.8606	0.005972	TRUE	-1.825	2.895e-11
AT2G18600	Ubiquitin-conjugating enzyme family protein	165	130.5	116.3	151.9	18.57	26.35	35.35	44.34	TRUE	-0.1634	0.9641	TRUE	-2.702	3.864e-18	TRUE	-1.876	5.581e-10
AT5G14620	domains rearranged methyltransferase 2	441.3	494.5	449.9	445.9	155.9	183.6	131.3	114.6	TRUE	-0.06793	0.9942	TRUE	-1.469	5.336e-14	TRUE	-1.933	1.087e-22
AT5G39120	RmlC-like cupins superfamily protein	163.7	212.9	162.4	151	79.65	70.59	37.24	61.03	TRUE	-0.2693	0.8245	TRUE	-1.329	9.096e-07	TRUE	-1.948	2.551e-13
AT3G13784	cell wall invertase 5	85.7	60.74	64.51	74.12	22.61	28	21.88	14.22	TRUE	-0.08104	1	TRUE	-1.514	6.536e-05	TRUE	-1.998	1.002e-07
AT4G15670	Thioredoxin superfamily protein	49.89	31.5	16.86	15.8	24.23	18.94	10.1	9.203	TRUE	-1.275	0.07242	TRUE	-0.8882	0.1697	TRUE	-2.041	3.403e-05
AT2G13550		284	294.7	247	223.6	127.6	112.8	67.33	55.22	TRUE	-0.2873	0.6963	TRUE	-1.267	7.432e-09	TRUE	-2.239	7.463e-24
AT3G01345	Expressed protein	6476	6281	167.2	147	3704	3753	1097	1511	TRUE	-5.324	1.085e-163	TRUE	-0.7735	3.214e-05	TRUE	-2.288	6.741e-43
AT3G44740	Class II aaRS and biotin synthetases superfamily protein	210.5	166.5	223.3	162.8	192.2	184.5	39.56	36.81	TRUE	0.08255	1	TRUE	0.007941	1	TRUE	-2.291	5.58e-19
AT4G02733	F-box family protein	6.37	7.874	6.79	7.29	5.605	4.941	1.683	0.8366	TRUE	-0.03726	1	TRUE	-0.4298	0.9581	TRUE	-2.402	0.09484
AT1G67855		15.48	16.21	2.147	6.756	4.636	9.701	3.375	1.615	TRUE	-1.76	0.2991	TRUE	-1.072	0.3708	TRUE	-2.57	0.004134
AT3G44750	histone deacetylase 3	1878	1692	1409	1254	1553	1468	253.3	338.8	TRUE	-0.4031	0.2187	TRUE	-0.2357	0.5283	TRUE	-2.586	3.21e-51
AT1G66320	F-box/RNI-like superfamily protein	8.494	12.24	8.284	4.581	2.374	1.647	2.256	0.8366	TRUE	-0.6132	0.8726	TRUE	-2.335	0.04031	TRUE	-2.597	0.01614
AT1G33320	Pyridoxal phosphate (PLP)-dependent transferases superfamily protein	7.675	8.999	8.488	7.29	3.23	2.471	2.525	0.005059	TRUE	-0.06661	1	TRUE	-1.514	0.3097	TRUE	-2.621	0.0514
AT1G77138	other RNA	11.65	6.041	2.674	4.824	2.746	2.948	1.212	1.69	TRUE	-1.229	0.6891	TRUE	-1.514	0.2709	TRUE	-2.621	0.05925
AT3G59250	F-box/RNI-like superfamily protein	58.85	69.74	118.8	76.39	71.88	64.23	7.785	10.04	TRUE	0.649	0.6051	TRUE	0.0749	0.983	TRUE	-2.858	1.62e-09
AT1G20680	Protein of unknown function (DUF833)	33.26	64.12	13.58	6.075	12.11	13.17	5.05	8.366	TRUE	-2.228	0.0009881	TRUE	-1.964	0.001109	TRUE	-2.865	6.742e-07
AT1G66570	sucrose-proton symporter 7	88.26	45	58.57	35.24	29.07	4.118	8.417	6.693	TRUE	-0.4128	0.8909	TRUE	-1.957	0.01113	TRUE	-3.09	1.58e-05
AT5G15340	Pentatricopeptide repeat (PPR) superfamily protein	53.72	50.62	59.41	36.45	53.3	55.18	5.05	4.183	TRUE	-0.05929	1	TRUE	0.05842	1	TRUE	-3.461	1.594e-12
AT4G28520	cruciferin 3	51.15	0.003702	0.004606	0.005072	0.005221	0.004667	2.517	0.003118	TRUE	-7.466	0.03726	TRUE	-7.633	0.006572	TRUE	-4.122	0.05079
AT5G17700	MATE efflux family protein	740.6	751.4	892.9	775.2	23.42	28	19.36	15.9	TRUE	0.1782	0.8672	TRUE	-4.854	1.559e-105	TRUE	-5.395	1.812e-115
AT2G30900	TRICHOME BIREFRINGENCE-LIKE 43	3.518	6.389	4.04	3.244	3.077	2.149	0.1515	0.1757	TRUE	-0.418	0.979	TRUE	-0.8884	0.7953	TRUE	-5.481	0.05077
AT5G15350	early nodulin-like protein 17	1883	2426	1725	3004	2126	3032	3.367	1.673	TRUE	0.05127	0.9598	TRUE	0.2452	0.7201	TRUE	-9.684	1.157e-120

## Sheet: sdc + long term-heat
	sdc vs. WT			dc vs. WT			sdc/dc vs. WT						Mean expression (Log2)				Heat 30h vs Control		Heat recovered 2 d vs. Control
AGI code	Present sdc vs. WT?	log2 ratio SDC vs. WT	FDR SDC vs. WT	Present dc vs. WT?	log2 ratio dc vs. WT	FDR dc vs. WT	Present sdc/dc vs. WT?	log2 ratio sdc/dc vs. WT	FDR sdc/dc vs. WT	array_element_name	locus	description	Control_0_days	Heat_37C_30h	Control_2_days	Heat_recovered_2_days	log2 ratio	FDR	log2 ratio	FDR
AT5G17340	TRUE	3.554	0.06198	TRUE	2.397	0.335	FALSE	-0.411	NA	250091_at	AT5G17340	Putative membrane lipoprotein	4.92687	3.14725	6.64605	4.63593	-1.77962	0.00401872	-2.01011	0.0347622
AT2G46880	TRUE	3.268	6.373e-14	TRUE	1.495	0.004649	TRUE	0.7475	0.4581	266766_at	AT2G46880	purple acid phosphatase 14	7.09439	4.55463	7.24705	6.76798	-2.53976	6.8687e-05	-0.479073	0.468244
AT3G22231	TRUE	2.8	2.472e-52	TRUE	2.714	1.853e-50	TRUE	4.07	5.942e-106	256766_at	AT3G22231	pathogen and circadian controlled 1	10.7492	4.78134	9.72843	6.852	-5.96782	0.000139934	-2.87643	0.0902551
AT4G24890	TRUE	2.236	0.0004251	TRUE	0.8391	0.4844	TRUE	-0.07086	1	254111_at	AT4G24890	purple acid phosphatase 24	5.00356	3.65851	5.5818	4.27713	-1.34505	0.00166139	-1.30467	0.0349662
AT1G73010	TRUE	1.958	0.002007	TRUE	0.1242	0.975	TRUE	0.3478	0.8975	262369_at	AT1G73010	phosphate starvation-induced gene 2	9.29697	8.17176	9.57152	7.83254	-1.12521	0.0223326	-1.73899	0.0367113
AT2G11810	TRUE	1.902	0.001094	TRUE	0.6091	0.5301	TRUE	0.1446	1	263391_at	AT2G11810	monogalactosyldiacylglycerol synthase type C	8.46841	5.82216	8.57487	7.10175	-2.64624	5.68593e-05	-1.47312	0.0384772
AT1G17710	TRUE	1.665	0.0003369	TRUE	0.426	0.6336	TRUE	-0.1241	0.9921	259399_at	AT1G17710	Pyridoxal phosphate phosphatase-related protein	8.26251	7.00749	8.56002	7.48443	-1.25502	0.00518347	-1.0756	0.0921237
AT1G26380	TRUE	1.569	0.006236	TRUE	0.7515	0.3291	TRUE	2.375	1.717e-08	261021_at	AT1G26380	FAD-binding Berberine family protein	5.44794	2.99586	4.02474	4.04846	-2.45207	4.3595e-06	0.0237202	0.972203
AT5G20790	TRUE	1.569	0.07242	TRUE	0.2812	0.9031	TRUE	-0.3655	0.8854	246001_at	AT5G20790	unknown protein; FUNCTIONS IN: molecular_function unknown; INVOLVED IN: biological_process unknown; LOCATED IN: endomembrane system; EXPRESSED IN: 11 plant structures; EXPRESSED DURING: LP.04 four leaves visible, 4 anthesis, petal differentiation and expansion stage; BEST Arabidopsis thaliana protein match is: unknown protein (TAIR:AT3G43110.1); Has 30201 Blast hits to 17322 proteins in 780 speci…	10.0681	7.51468	9.94737	9.33801	-2.55345	1.22535e-06	-0.609364	0.0812791
AT5G57760	TRUE	1.547	0.02976	TRUE	0.9277	0.2797	TRUE	0.4221	0.9084	247878_at	AT5G57760	unknown protein; Has 5 Blast hits to 5 proteins in 2 species: Archae - 0; Bacteria - 0; Metazoa - 0; Fungi - 0; Plants - 5; Viruses - 0; Other Eukaryotes - 0 (source: NCBI BLink).	7.09522	3.10737	8.15308	7.836	-3.98785	1.28187e-07	-0.317082	0.399811
AT5G03350	TRUE	1.508	3.615e-17	TRUE	1.49	3.875e-18	TRUE	2.472	2.131e-49	250942_at	AT5G03350	Legume lectin family protein	9.42092	5.23811	9.05666	7.68871	-4.1828	1.78823e-05	-1.36795	0.11165
AT3G43110	TRUE	1.443	0.003622	TRUE	0.2113	0.9013	TRUE	0.06023	1	252730_at	AT3G43110	unknown protein; FUNCTIONS IN: molecular_function unknown; INVOLVED IN: biological_process unknown; LOCATED IN: endomembrane system; EXPRESSED IN: petal, flower; EXPRESSED DURING: 4 anthesis, petal differentiation and expansion stage; BEST Arabidopsis thaliana protein match is: unknown protein (TAIR:AT5G20790.1); Has 30 Blast hits to 30 proteins in 10 species: Archae - 0; Bacteria - 0; Metazoa - …	6.26209	3.67982	6.30636	5.15993	-2.58228	1.95141e-05	-1.14643	0.0461476
AT1G19960	TRUE	1.393	6.822e-14	TRUE	1.394	5.846e-15	TRUE	2.187	5.739e-37	261221_at	AT1G19960	BEST Arabidopsis thaliana protein match is: transmembrane receptors (TAIR:AT2G32140.1); Has 41 Blast hits to 41 proteins in 17 species: Archae - 0; Bacteria - 2; Metazoa - 23; Fungi - 0; Plants - 11; Viruses - 0; Other Eukaryotes - 5 (source: NCBI BLink).	7.58914	4.06571	6.85717	6.78451	-3.52343	1.07709e-05	-0.0726658	0.940734
AT1G08310	TRUE	1.234	2.956e-07	TRUE	0.8975	0.0001599	TRUE	-0.01711	1	261814_at	AT1G08310	alpha/beta-Hydrolases superfamily protein	7.85892	5.5036	7.93367	6.59274	-2.35532	1.78763e-05	-1.34093	0.0186559
AT3G19270	TRUE	-1.083	0.04533	TRUE	-1.132	0.008929	TRUE	-0.4942	0.5577	257035_at	AT3G19270	cytochrome P450, family 707, subfamily A, polypeptide 4	3.66373	7.05647	3.45558	3.95661	3.39274	1.53565e-06	0.501023	0.291698
AT4G14690	TRUE	-1.091	0.06584	TRUE	-1.098	0.01941	TRUE	-1.31	0.00277	245306_at	AT4G14690	Chlorophyll A-B binding family protein	5.17629	6.77697	5.12697	5.28271	1.60068	4.28255e-05	0.155741	0.72111
AT2G17740	TRUE	-1.225	0.002473	TRUE	0.3055	0.6524	TRUE	0.5426	0.2711	264616_at	AT2G17740	Cysteine/Histidine-rich C1 domain family protein	6.04907	4.13907	5.81709	5.23402	-1.91	1.15845e-05	-0.583076	0.112375
AT2G24850	TRUE	-1.268	0.01024	TRUE	-0.9889	0.01506	TRUE	-0.1412	0.9762	263539_at	AT2G24850	tyrosine aminotransferase 3	5.00249	3.68797	3.79662	3.93843	-1.31452	0.0376588	0.141811	0.919995
AT5G64120	TRUE	-1.315	1.375e-06	TRUE	-0.5138	0.1907	TRUE	-0.46	0.3117	247327_at	AT5G64120	Peroxidase superfamily protein	8.86553	4.26519	8.95765	8.00551	-4.60034	8.86392e-08	-0.952148	0.0334316
AT4G24000	TRUE	-1.337	0.003224	TRUE	-1.234	0.001207	TRUE	0.5283	0.3648	254189_at	AT4G24000	cellulose synthase like G2	3.34438	7.37339	3.30993	3.49617	4.02902	1.12875e-06	0.186234	0.772291
AT4G12500	TRUE	-1.367	0.0003963	TRUE	-0.401	0.5664	TRUE	0.3534	0.6874	254819_at	AT4G12500	Bifunctional inhibitor/lipid-transfer protein/seed storage 2S albumin superfamily protein	4.94133	3.27979	5.87997	5.38998	-1.66155	0.00340114	-0.489993	0.55048
AT5G44420	TRUE	-1.436	0.05826	TRUE	-1.671	0.001873	TRUE	-0.7997	0.3778	249052_at	AT5G44420	plant defensin 1.2	5.77169	3.94782	6.70964	5.54696	-1.82387	0.0374241	-1.16269	0.409464
AT5G47130	TRUE	-1.454	0.04328	TRUE	-0.7543	0.3097	TRUE	-0.5653	0.5775	248829_at	AT5G47130	Bax inhibitor-1 family protein	5.11975	4.11757	4.80236	4.98502	-1.00217	0.000483214	0.18266	0.622457
AT4G21680	TRUE	-1.481	8.931e-05	TRUE	-1.355	6.509e-05	TRUE	-0.7204	0.1277	254396_at	AT4G21680	NITRATE TRANSPORTER 1.8	5.69015	7.61707	5.3904	4.78616	1.92692	0.0317789	-0.604242	0.707561
AT4G22470	TRUE	-1.507	1.297e-05	TRUE	-0.3553	0.6189	TRUE	-0.4922	0.4223	254314_at	AT4G22470	protease inhibitor/seed storage/lipid transfer protein (LTP) family protein	6.86139	3.09402	7.74227	7.87241	-3.76736	2.9776e-05	0.130146	0.911706
AT4G37990	TRUE	-1.7	0.06664	TRUE	-0.5394	0.6849	TRUE	0.08548	1	252984_at	AT4G37990	elicitor-activated gene 3-2	6.21508	8.90321	6.62155	7.64457	2.68813	0.000552844	1.02302	0.273232
AT4G12490	TRUE	-1.773	1.041e-08	TRUE	-0.6139	0.1755	TRUE	0.07997	0.9973	254832_at	AT4G12490	Bifunctional inhibitor/lipid-transfer protein/seed storage 2S albumin superfamily protein	8.21721	5.18382	8.61103	8.56965	-3.03339	8.93077e-05	-0.0413808	0.975702

## Sheet: unique sdcdc + long-term heat
	sdc vs. WT			dc vs. WT			sdc/dc vs. WT						Mean expression (Log2)				Heat 30h vs Control		Heat recovered 2 d vs. Control
AGI code	Present sdc vs. WT?	log2 ratio SDC vs. WT	FDR SDC vs. WT	Present dc vs. WT?	log2 ratio dc vs. WT	FDR dc vs. WT	Present sdc/dc vs. WT?	log2 ratio sdc/dc vs. WT	FDR sdc/dc vs. WT	array_element_name	locus	description	Control_0_days	Heat_37C_30h	Control_2_days	Heat_recovered_2_days	log2 ratio	FDR	log2 ratio	FDR
AT4G05640	FALSE	2.223	NA	TRUE	4.404	0.4032	TRUE	5.604	0.01746	255246_at	AT4G05640	transposable element gene	3.17515	7.30082	3.122	3.25541	4.12567	3.32323e-08	0.133411	0.699433
ATMG01410	FALSE	4.274	NA	FALSE	4.155	NA	TRUE	5.13	0.0842	257336_at	ATMG01410	open reading frame 204	3.71193	7.03606	3.54831	3.74594	3.32414	2.75175e-07	0.197628	0.600944
AT4G31970	TRUE	-0.9822	0.7227	TRUE	0.6112	0.7953	TRUE	4.937	8.217e-10	253505_at	AT4G31970	cytochrome P450, family 82, subfamily C, polypeptide 2	5.01474	2.67407	2.84798	3.1228	-2.34067	0.0791231	0.274826	0.929885
AT1G26390	TRUE	-0.4793	0.9214	TRUE	-0.4228	0.8649	TRUE	3.482	7.072e-07	261020_at	AT1G26390	FAD-binding Berberine family protein	5.2635	2.8453	3.28404	3.77325	-2.4182	0.00976681	0.48921	0.767094
AT2G29470	TRUE	0.5665	0.9771	TRUE	1.002	0.7238	TRUE	2.997	0.003642	266270_at	AT2G29470	glutathione S-transferase tau 3	5.14469	3.4684	3.64475	3.65613	-1.6763	0.0229192	0.0113816	0.994857
AT2G30750	TRUE	0.8783	0.1568	TRUE	0.5348	0.4238	TRUE	2.728	4.17e-16	267565_at	AT2G30750	cytochrome P450, family 71, subfamily A, polypeptide 12	4.99089	2.60429	3.75746	3.76505	-2.38659	0.00291079	0.00759725	0.99614
AT1G32350	TRUE	1.413	0.4087	TRUE	-0.09102	1	TRUE	2.721	0.0004647	260706_at	AT1G32350	alternative oxidase 1D	5.0312	3.82348	4.22992	4.27858	-1.20772	0.0164289	0.0486655	0.968697
AT1G67980	TRUE	-0.2851	0.9959	TRUE	0.6813	0.7079	TRUE	2.627	0.000369	260015_at	AT1G67980	caffeoyl-CoA 3-O-methyltransferase	5.48398	3.27895	4.23571	4.81534	-2.20503	0.000875109	0.579621	0.497446
AT2G40750	TRUE	0.9404	0.2187	TRUE	0.7244	0.2432	TRUE	2.011	2.275e-08	257382_at	AT2G40750	WRKY DNA-binding protein 54	6.73631	3.42573	5.38455	4.6926	-3.31058	3.38121e-07	-0.691951	0.0617896
AT1G07500	TRUE	0.9361	0.9089	TRUE	0.9258	0.7679	TRUE	1.822	0.08121	261065_at	AT1G07500	unknown protein; Has 4 Blast hits to 4 proteins in 3 species: Archae - 0; Bacteria - 0; Metazoa - 0; Fungi - 0; Plants - 4; Viruses - 0; Other Eukaryotes - 0 (source: NCBI BLink).	3.20463	6.10732	3.43564	3.54333	2.90268	5.39761e-08	0.107683	0.683264
AT3G28220	TRUE	0.1653	0.9091	TRUE	0.06888	0.9825	TRUE	1.647	5.613e-10	256577_at	AT3G28220	TRAF-like family protein	7.34336	5.41378	6.17428	7.08973	-1.92958	4.2418e-06	0.915456	0.0158053
AT2G45570	TRUE	0.1369	1	TRUE	-0.1383	0.973	TRUE	1.641	0.0005487	267559_at	AT2G45570	cytochrome P450, family 76, subfamily C, polypeptide 2	4.28244	7.433	3.91399	3.89435	3.15056	5.93557e-06	-0.019637	0.983445
AT3G18250	TRUE	-0.2074	0.9831	TRUE	0.6446	0.2949	TRUE	1.629	6.992e-06	257061_at	AT3G18250	Putative membrane lipoprotein	6.93183	4.89089	5.94884	6.92321	-2.04093	0.000411058	0.974372	0.146657
AT2G35980	TRUE	0.9497	0.3916	TRUE	0.4335	0.7767	TRUE	1.502	0.01797	263948_at	AT2G35980	Late embryogenesis abundant (LEA) hydroxyproline-rich glycoprotein family	3.96537	2.83924	3.033	3.23399	-1.12613	0.00215197	0.200991	0.721287
AT3G56400	TRUE	-0.09271	1	TRUE	0.4254	0.5049	TRUE	1.498	3.723e-06	251705_at	AT3G56400	WRKY DNA-binding protein 70	8.55495	5.32429	8.22707	7.61297	-3.23066	6.81525e-06	-0.614097	0.284346
AT1G02390	TRUE	0.996	0.1283	TRUE	0.7216	0.3197	TRUE	1.341	0.00308	259418_at	AT1G02390	glycerol-3-phosphate acyltransferase 2	3.96516	6.43874	3.85271	3.98357	2.47358	1.12873e-05	0.130869	0.825667
AT4G14400	TRUE	0.4857	0.2618	TRUE	0.8483	0.0001697	TRUE	1.285	2.402e-10	245265_at	AT4G14400	ankyrin repeat family protein	8.54976	4.51247	8.0466	7.26786	-4.03729	5.09258e-06	-0.778742	0.253029
AT5G25450	TRUE	0.06945	0.9886	TRUE	0.1769	0.862	TRUE	1.282	9.231e-07	246944_at	AT5G25450	Cytochrome bd ubiquinol oxidase, 14kDa subunit	4.63333	11.056	4.92849	5.97866	6.42265	4.87798e-09	1.05017	0.00847844
AT5G38900	TRUE	0.03286	1	TRUE	0.07047	0.9732	TRUE	1.27	8.141e-06	249481_at	AT5G38900	Thioredoxin superfamily protein	4.70782	3.32324	4.09876	4.0022	-1.38458	0.00185489	-0.0965681	0.904322
AT1G69930	TRUE	-0.4219	0.871	TRUE	0.04808	1	TRUE	1.247	0.007782	260405_at	AT1G69930	glutathione S-transferase TAU 11	4.8652	3.58795	5.91187	4.31016	-1.27725	0.0625016	-1.60171	0.142298
AT2G41090	TRUE	0.3806	0.3333	TRUE	0.5981	0.004365	TRUE	1.245	3.39e-13	267076_at	AT2G41090	Calcium-binding EF-hand family protein	10.7637	8.45075	10.7821	10.3238	-2.3129	6.27503e-06	-0.458369	0.25674
AT3G48650	TRUE	0.4968	0.7029	TRUE	0.9718	0.1507	TRUE	1.141	0.06113	252346_at	AT3G48650	pseudogene, At14a-related protein, similar to At14a (GI:11994571 and GI:11994573) (Arabidopsis thaliana)	3.94748	2.92731	3.70632	3.36443	-1.02017	0.00153086	-0.341885	0.422349
AT1G73805	TRUE	-0.3078	0.9273	TRUE	0.6703	0.1691	TRUE	1.12	0.001364	260046_at	AT1G73805	Calmodulin binding protein-like	5.12685	3.69466	4.70316	4.29129	-1.43219	0.000126035	-0.411878	0.299406
AT5G66400	TRUE	0.7013	0.04521	TRUE	0.3584	0.4411	TRUE	1.098	3.56e-06	247095_at	AT5G66400	Dehydrin family protein	6.82592	11.0771	6.60739	7.16412	4.25123	2.3528e-06	0.556725	0.389359
AT1G73066	TRUE	0.7111	0.5499	TRUE	0.8569	0.2222	TRUE	1.083	0.06871	262359_at	AT1G73066	Leucine-rich repeat family protein	3.29691	5.2198	3.28172	3.44047	1.92289	3.08152e-06	0.158752	0.629293
AT3G56710	TRUE	0.09341	1	TRUE	0.2435	0.7953	TRUE	1.08	0.0004627	246293_at	AT3G56710	sigma factor binding protein 1	7.0923	4.18607	6.40839	6.02374	-2.90623	9.69781e-06	-0.384651	0.494256
AT3G28890	TRUE	0.04975	1	TRUE	0.4872	0.5237	TRUE	1.079	0.006767	257139_at	AT3G28890	receptor like protein 43	3.10956	4.79744	2.72889	3.06871	1.68788	0.000161565	0.339821	0.500367
AT1G52400	TRUE	-0.2627	0.762	TRUE	-0.7008	0.004197	TRUE	1.064	6.489e-07	259640_at	AT1G52400	beta glucosidase 18	10.3522	7.86419	10.7135	9.89075	-2.48803	0.000137127	-0.822714	0.237855
AT1G35710	TRUE	0.02329	1	TRUE	0.801	4.078e-05	TRUE	1.063	4.43e-09	261339_at	AT1G35710	Protein kinase family protein with leucine-rich repeat domain	6.17631	3.70695	5.70499	5.43572	-2.46935	8.75012e-05	-0.269264	0.719623
AT1G74590	TRUE	0.06233	0.9942	TRUE	0.2597	0.7445	TRUE	1.017	0.0007684	260225_at	AT1G74590	glutathione S-transferase TAU 10	4.91401	3.2358	4.18738	4.3601	-1.67821	0.00231412	0.172719	0.854639
AT5G64905	TRUE	0.006714	1	TRUE	0.1923	0.946	TRUE	1.012	0.07295	247215_at	AT5G64905	elicitor peptide 3 precursor	3.97044	2.94765	3.22905	3.27854	-1.02279	0.0184762	0.0494926	0.961871
AT1G26420	TRUE	0.3243	0.7802	TRUE	0.2231	0.8473	TRUE	1.009	0.01231	261005_at	AT1G26420	FAD-binding Berberine family protein	3.90068	2.88157	3.26274	3.45913	-1.01911	0.000140394	0.19639	0.512966
AT4G11460	TRUE	-0.1148	0.9341	TRUE	0.001518	1	TRUE	-1.005	0.001953	254931_at	AT4G11460	cysteine-rich RLK (RECEPTOR-like protein kinase) 30	6.13229	3.87161	6.186	5.16277	-2.26068	5.35961e-05	-1.02323	0.0691188
AT3G05730	TRUE	-0.4071	0.2209	TRUE	-0.2986	0.3526	TRUE	-1.02	1.484e-09	258897_at	AT3G05730	Encodes a defensin-like (DEFL) family protein.	11.3596	5.25845	11.2876	10.114	-6.10111	3.42406e-05	-1.17354	0.408155
AT5G51440	TRUE	-0.0442	1	TRUE	-0.8366	0.0104	TRUE	-1.046	0.0004481	248434_at	AT5G51440	HSP20-like chaperones superfamily protein	3.59788	10.1048	3.57957	3.71977	6.5069	1.25995e-08	0.140199	0.75987
AT4G02290	TRUE	-0.2167	0.7986	TRUE	-0.7216	0.001569	TRUE	-1.085	6.21e-08	255517_at	AT4G02290	glycosyl hydrolase 9B13	6.82487	5.34039	7.44497	6.38705	-1.48448	0.00111267	-1.05793	0.0722818
AT4G15700	TRUE	-0.9601	0.05323	TRUE	-0.553	0.234	TRUE	-1.133	0.0005183	245506_at	AT4G15700	Thioredoxin superfamily protein	5.76087	4.25998	5.77249	5.00516	-1.50089	2.2244e-05	-0.767328	0.0319782
AT2G21650	TRUE	-0.2379	0.9136	TRUE	-0.8601	0.0266	TRUE	-1.14	0.001229	263549_at	AT2G21650	Homeodomain-like superfamily protein	7.05603	3.81548	6.99554	4.93427	-3.24055	1.01986e-05	-2.06127	0.00854894
AT2G36750	TRUE	-0.5358	0.6271	TRUE	-0.6139	0.3697	TRUE	-1.143	0.01796	265197_at	AT2G36750	UDP-glucosyl transferase 73C1	3.32462	7.6783	3.28465	3.69525	4.35368	1.43185e-07	0.410602	0.317179
AT3G05410	TRUE	0.08857	0.9763	TRUE	-0.4146	0.1314	TRUE	-1.192	6.209e-11	259160_at	AT3G05410	Photosystem II reaction center PsbP family protein	6.57271	5.21742	6.53445	6.64224	-1.3553	1.83003e-05	0.107796	0.74348
AT5G62730	TRUE	-0.4958	0.6675	TRUE	-0.8616	0.1569	TRUE	-1.234	0.01315	247447_at	AT5G62730	Major facilitator superfamily protein	3.27177	7.82643	3.21531	3.63838	4.55466	2.29478e-08	0.42307	0.165472
AT4G15690	TRUE	-0.881	0.05323	TRUE	-0.5678	0.196	TRUE	-1.262	3.507e-05	245505_at	AT4G15690	Thioredoxin superfamily protein	6.68981	5.32191	6.14912	5.91158	-1.3679	9.34453e-06	-0.237538	0.35487
AT2G47180	TRUE	-0.001805	1	TRUE	0.0194	1	TRUE	-1.361	5.425e-12	263320_at	AT2G47180	galactinol synthase 1	5.91122	11.0297	6.18792	7.19737	5.11852	2.42823e-08	1.00945	0.0157304
AT2G25950	TRUE	0.1487	0.8421	TRUE	0.04771	0.9647	TRUE	-1.378	2.057e-16	266848_at	AT2G25950	Protein of unknown function (DUF1000)	7.26887	8.4478	7.40771	7.65205	1.17893	0.0001094	0.244338	0.456906
AT5G52570	TRUE	-0.4289	0.8012	TRUE	-0.9832	0.07781	TRUE	-1.597	0.0007859	248311_at	AT5G52570	beta-carotene hydroxylase 2	6.33236	9.03784	6.52071	6.00155	2.70548	2.20556e-07	-0.519158	0.0639257
AT5G61160	TRUE	-0.6589	0.09139	TRUE	-0.4928	0.1852	TRUE	-1.679	8.95e-13	247573_at	AT5G61160	anthocyanin 5-aromatic acyltransferase 1	6.27881	4.45687	6.22932	5.37638	-1.82194	0.0145338	-0.852944	0.456906
AT3G16670	TRUE	-0.6268	0.04596	TRUE	-0.8424	8.439e-05	TRUE	-1.797	7.934e-21	258419_at	AT3G16670	Pollen Ole e 1 allergen and extensin family protein	10.7024	5.59598	10.8128	9.11427	-5.1064	4.08527e-08	-1.69849	0.00381739
AT3G44750	TRUE	-0.4031	0.2187	TRUE	-0.2357	0.5283	TRUE	-2.586	3.21e-51	252625_at	AT3G44750	histone deacetylase 3	7.42411	9.46139	7.94467	7.66143	2.03728	1.76529e-06	-0.283243	0.331461
