# Supplementary material for: Heat-Induced Release of Epigenetic Silencing Reveals the Concealed Role of an Imprinted Plant Gene
Source: PLoS Genet. 2014 Nov 20;10(11):e1004806. doi: 10.1371/journal.pgen.1004806 (PMC4238952; doi:10.1371/journal.pgen.1004806)
Supplement: Table S2 — List of the primers used. (XLSX) [file pgen.1004806.s015.xlsx]

## Sheet: Sheet1
Identifier	Gene	Name	Primer	Comment
pD_69	At4G05320	qRT_UBQ10_F	GGCCTTGTATAATCCCTGATGAATAAG	qRTPCR_housekeeping (primer taken from Lippold et al. 2009, Plant Physiol)
pD_70	At4G05320	qRT_UBQ10_R	AAAGAGATAACAGGAACGGAAACATAGT	qRTPCR_housekeeping (primer taken from Lippold et al. 2009, Plant Physiol)
pD_19	At2G28390	qRT_SAND_F	AACTCTATGCAGCATTTGATCCACT	qRTPCR_housekeeping (primer taken from Lippold et al. 2009, Plant Physiol)
pD_20	At2G28390	qRT_SAND_R	TGATTGCATATCTTTATCGCCATC	qRTPCR_housekeeping (primer taken from Lippold et al. 2009, Plant Physiol)
pD_5	At1G13320	qRT_PDF2_F	TAACGTGGCCAAAATGATGC	qRTPCR_housekeeping (primer taken from Lippold et al. 2009, Plant Physiol)
pD_6	At1G13320	qRT_PDF2_R	GTTCTCCACAACCGCTTGGT	qRTPCR_housekeeping (primer taken from Lippold et al. 2009, Plant Physiol)
pD_141	AT1G35730	qRT_APUM9_F	TGCAGTAAGGGCTCGAGTGTAG	qRTPCR_partially silenced gene (primer taken from Nishimura et al. 2012, PLoS Gen)
pD_142	AT1G35730	qRT_APUM9_R	CCAAAGGACCTGTTCGTGCTA	qRTPCR_partially silenced gene (primer taken from Nishimura et al. 2012, PLoS Gen)
pD_143	AT2G15790	qRT_SQN_F	GACAAAGTCGCAGATCTTCACTAATAGT	qRTPCR_partially silenced gene (primer taken from Nishimura et al. 2012, PLoS Gen)
pD_144	AT2G15790	qRT_SQN_R	CAGTGTCCAACAACGCTCCTT	qRTPCR_partially silenced gene (primer taken from Nishimura et al. 2012, PLoS Gen)
pD_660	AT2G17690	qRT_SDC_F	cggttcttgcggagaaaa	qRTPCR_partially silenced gene
pD_661	AT2G17690	qRT_SDC_R	gcattccggaaatgaacaa	qRTPCR_partially silenced gene
pD_582	AT1G36460	qRT_AT1TE45020_F	CCCCGGAGACTCAACCTT	qRTPCR_transposable element
pD_583	AT1G36460	qRT_AT1TE45020_R	TTCTCGGGCAGCAATCTC	qRTPCR_transposable element
pD_586	AT5G34790	qRT_AT5G34790_F	GGGTTCCCACTCCGTTTC	qRTPCR_transposable element
pD_587	AT5G34790	qRT_AT5G34790_R	ATGCTGGGTCGTGGTGAT	qRTPCR_transposable element
pD_630	AT2G14180	qRT_AT2TE24385_F	AGTACCCCCAGGGCAAAG	qRTPCR_transposable element
pD_631	AT2G14180	qRT_AT2TE24385_R	GCGGAGTTGGTCGTCAAT	qRTPCR_transposable element
pD_636	AT3G42716	qRT_AT3TE60460_F	CAGAACAGGGCGACTCGT	qRTPCR_transposable element
pD_637	AT3G42716	qRT_AT3TE60460_R	CGGAGTTGGTTGTCAATGG	qRTPCR_transposable element
pD_642	AT2G05000	qRT_AT2TE08135_F	TGGGATCAGGCGGTAACT	qRTPCR_transposable element
pD_643	AT2G05000	qRT_AT2TE08135_R	CTGGACGAACTCCAAAGCA	qRTPCR_transposable element
pD_644	AT5G28785	qRT_AT5TE39315_F	TTTGCTGCCATCTTTCGAG	qRTPCR_transposable element
pD_645	AT5G28785	qRT_AT5TE39315_R	GGCATTTGGCATCTCAGG	qRTPCR_transposable element
pD_188	AT1G53540	qRT_HSP20-like_F	GCTGCCGGAGAATGCTAA	qRTPCR_heat shock gene
pD_189	AT1G53540	qRT_HSP20-like_R	GGCACGGTAACCGACAAC	qRTPCR_heat schock gene
pD_17	At1G74310	qRT_HSP101_F	TGTTCGACCCCCTTTCAC	qRTPCR_heat schock gene
pD_18	At1G74310	qRT_HSP101_R	CCGGACAGCAACGTCTTT	qRTPCR_heat schock gene
pD_21	At3G09640	qRT_APX2_F	TTTGGTCGGATGGGACTC	qRTPCR_heat schock gene
pD_22	At3G09640	qRT_APX2_R	GCACCCTCGAATCCTGAA	qRTPCR_heat schock gene
pD_391	AT3G12580	qRT_HSP70_F	GTGGTGCAGGAGGAATGG	qRTPCR_heat schock gene
pD_392	AT3G12580	qRT_HSP70_F	CAATCTTTGGGCCAGCAC	qRTPCR_heat schock gene
pD_49	GUS	qRT_GUS_F	gctgatagcgcgtgacaa	qRTPCR_GUS
pD_50	GUS	qRT_GUS_R	acgggtatccggttcgtt	qRTPCR_GUS
pD_47	LUC+	qRT_LUC+_F	cgcggtcggtaaagttgt	qRTPCR_luciferase
pD_48	LUC+	qRT_LUC+_R	agcgttttcccggtatcc	qRTPCR_luciferase
pD_560	AT3G22231	qRT_AT3G22231_F	CACAAGTCCGCCACCAAT	qRTPCR_transcriptomics validation
pD_561	AT3G22231	qRT_AT3G22231_R	TTATGGCTTCGGGGTTGA	qRTPCR_trasncriptomics validation
pD_562	AT3G14210	qRT_AT3G14210_F	GACCCTGACGTGGTCCAG	qRTPCR_trasncriptomics validation
pD_563	AT3G14210	qRT_AT3G14210_R	CGACGACGGATAGCCAAG	qRTPCR_trasncriptomics validation
pD_566	AT3G01345	qRT_AT3G01345_F	CAAAAGCTCGGATGCATTG	qRTPCR_trasncriptomics validation
pD_567	AT3G01345	qRT_AT3G01345_R	TGAGGCCTTGGCAGATTC	qRTPCR_trasncriptomics validation
pD_568	AT1G53480	qRT_AT1G53480_R	CGGATCGTGGTTTTCGAG	qRTPCR_trasncriptomics validation
pD_569	AT1G53480	qRT_AT1G53480_F	AGTCGTTGACGGCAGCAT	qRTPCR_trasncriptomics validation
pD_604	AT2G40750	qRT_AT2G40750_F	CGCAGGCATGGTTAAGGA	qRTPCR_trasncriptomics validation
pD_605	AT2G40750	qRT_AT2G40750_R	CCTGTCGAAGAGCCCTCA	qRTPCR_trasncriptomics validation
pD_606	AT5G15350	qRT_AT5G15350_F	GCTCAGGGCAAGCATTTC	qRTPCR_trasncriptomics validation
pD_607	AT5G15350	qRT_AT5G15350_R	TGGTCGGCGATACATCCT	qRTPCR_trasncriptomics validation
pD_608	AT3G44750	qRT_AT3G44750_F	TCCCAACATTGAGCCACA	qRTPCR_trasncriptomics validation
pD_609	AT3G44750	qRT_AT3G44750_R	ACAGCCTTGGCAGCATTC	qRTPCR_trasncriptomics validation
pD_610	AT3G44740	qRT_AT3G44740_F	GCGAAGTTGTTGCCAAGG	qRTPCR_trasncriptomics validation
pD_611	AT3G44740	qRT_AT3G44740_R	TCTGTGCCAAGACGGACA	qRTPCR_trasncriptomics validation
pD_213	AT2G17690	clo_promSDC1200_R	accctcgagttctctcccctgtttttgctactattg	cloning promoter 1198 bp upstream of SDC orf, site XhoI, mix with pD226
pD_226	AT2G17690	clo_promSDC1200_F	ggatcctcaagtccaactccaattagaagaaagtt	cloning promoter 1198 bp uptream of SDC orf, site BamHI, mix with pD213
pD_224	LUC+	clo_LUC+_XhoI_F	ctcgagatggaagacgccaaaaac	cloning LUC+ with XhoI-XmaI sites
pD_225	LUC+	clo_LUC+_XmaI_R	cccgggttacacggcgatctttcc	cloning LUC+ with XhoI-XmaI sites
pD_263	AT2G17690	clo_SDC_ORF_F	ctcgagATGGGTGATTGGTCAAAGCTAC	cloning SDC orf with ATG, site XhoI. Mix with pD264 (fusion with GFP in UBQ10-MCS-GFP)
pD_264	AT2G17690	clo_SDC_ORF_R	cccgggGAGAAAGCTAGGGACAAACATTTGG	cloning SDC orf without stop codon, site XmaI. Mix with pD263 (fusion with GFP in UBQ10-MCS-GFP)
pD_412	AT2G17690	met_bisulfiteF1-R1_F	GAAAAAGTTGGAATGGGYTTGGAGA	to check methylation status on prom SDC tandem repeats
pD_413	AT2G17690	met_bisulfiteF1-R1_R	CTCATTCTRCTTTAAACCTCTATAC	to check metilation status on prom SDC tandem repeats
pD_414	AT2G17690	met_bisulfiteF2-R2_F	GTATAGAGGTTTAAAGYAGAATGAG	to check metilation status on prom SDC downstream tandem repeats
pD_415	AT2G17690	met_bisulfiteF2-R2_R	CAACTTTACTTCCTTTCAAACCTTA	to check metilation status on prom SDC downstream tandem repeats
pD_416	AT2G17690	met_bisulfiteF3-R3_F	TAAGGTTTGAAAGGAAGTAAAGTTG	to check metilation status on SDC 5'UTR+ORF
pD_417	AT2G17690	met_bisulfiteF3-R3_R	TRCCATRATACTTRCTCAAAATTT	to check metilation status on SDC 5'UTR+ORF
pD_418	AT1G30490	met_PHV control_F1	GTGYAGATYTGTTTGGAGYTGATTY	to check efficiency of bisulfite conversion on the PHAVOLUTA gene as control
pD_419	AT1G30490	met_PHV control_R1	TTTAATATCTAACATAACCAACCTTT	to check efficiency of bisulfite conversion on the PHAVOLUTA gene as control
pD_494	AT2G17690	chip_tandem-SDC_F	aagatgagatttcgctgt	for ChIP, SDC tandem repeats
pD_495	AT2G17690	chip_tandem-SDC_R	gttagggctgacgtgtat	for ChIP, SDC tandem repeats
pD_496	AT2G17690	chip_PromA-SDC_F	gcagaatgagcaaaacaaaaa	for ChIP, SDC downstream of tandem repeats
pD_497	AT2G17690	chip_PromA-SDC_F	tgggatttgatggtgtttga	for ChIP, SDC downtream of tandem repeats
pD_498	AT2G17690	chip_5UTR-SDC_F	tgctcaaagatctgcacagg	for ChIP, SDC 5'UTR
pD_499	AT2G17690	chip_5UTR-SDC_R	ttctctcccctgtttttgct	for ChIP, SDC 5'UTR
pD_500	AT2G17690	chip_SDC orf_F	acgttctcgcaagctcattt	for ChIP, SDC ORF
pD_501	AT2G17690	chip_SDC orf_R	cgatgccgatcactagaaca	for ChIP, SDC ORF
